# Supplementary material for: Exon junction complex dependent mRNA localization is linked to centrosome organization during ciliogenesis
Source: Nat Commun. 2021 Mar 1;12:1351. doi: 10.1038/s41467-021-21590-w (PMC7921557; doi:10.1038/s41467-021-21590-w)
Supplement: Supplementary file 6 — Source Data [file 41467_2021_21590_MOESM6_ESM.xlsx]

## Sheet: Figure 1 e-h
Relative fluorescence intensity of eIF4A3 and Y14 (e and g) around centrosome. Raw data available upon request.
Relative fluorescence was normalized by average fluorescence intesity of eIF4A3 or Y14 in mNSC.
N=150 in 3 Biological replicate
Box plots are made by using matplotlib.
P-value was determined by two-tailed Mann whitney test
	Relative fluorescence intensity of eIF4A3 around centrosome							Relative fluorescence intensity of Y14 around centrosome
	Experiment 1		Experiment 2		Experiment 3			Experiment 1		Experiment 2		Experiment 3
	Quiescent mNSC	Ependymal cell	Quiescent mNSC	Ependymal cell	Quiescent mNSC	Ependymal cell		Quiescent mNSC	Ependymal cell	Quiescent mNSC	Ependymal cell	Quiescent mNSC	Ependymal cell
	1.23524	0.365789	0.683456	0.56107	1.08799	0.72804		0.880805	0.479411	1.34047	0.846113	0.74095	0.464409
	0.321344	0.576717	0.650417	0.487841	1.54141	1.28097		0.805405	1.18084	1.13914	0.518806	1.11153	0.791273
	0.987735	0.582919	0.588829	0.966654	0.472203	1.23606		1.43846	0.572649	1.10211	0.625136	0.415324	1.24151
	0.767129	0.609973	0.836551	0.222099	1.15457	0.452473		1.53826	0.433448	0.80604	0.846113	1.26899	0.736269
	0.789855	0.59261	0.623359	0.60896	1.09883	0.238213		0.733542	1.38241	1.50342	0.613767	1.31401	0.403843
	1.47751	0.647702	0.60515	1.14514	1.03729	0.670992		0.416694	0.482813	0.858414	0.429803	1.11535	2.00316
	0.715237	0.436927	0.357926	1.32338	0.806232	0.173202		1.40989	0.228388	1.06901	0.160163	0.946011	0.303335
	1.09161	0.477149	0.85882	0.622702	1.30242	1.07237		1.41581	0.732199	1.00449	0.583963	0.66011	0.715213
	1.50499	0.43984	0.908467	0.394389	0.821883	0.786481		1.10858	0.53392	1.71321	0.160163	1.5218	1.19037
	1.35161	0.424724	1.65655	0.297416	0.77958	0.787726		0.825211	0.673177	1.83018	0.2636	0.965699	0.128063
	1.47178	0.455882	0.735762	0.898245	0.926047	0.704091		0.875061	0.326123	0.713151	0.596782	0.827578	0.763639
	0.798642	0.58638	2.06346	0.390617	0.445912	1.16682		1.62382	0.658751	0.873798	1.019	1.11045	0.470477
	0.711155	0.549561	1.0556	0.0797293	0.632281	0.876401		0.863537	0.673022	1.53058	0.297533	0.780454	0.277632
	0.690144	0.478727	0.225967	0.19113	0.892373	1.54571		0.387304	0.267805	1.46783	0.28174	1.37857	0.945924
	1.1251	0.562948	1.39349	0.165131	0.952576	0.747208		1.63497	0.102937	1.6506	0.206297	1.63817	0.333152
	0.786033	0.308401	1.09343	1.14515	0.698057	0.993671		1.07111	0.387997	0.863607	0.181204	1.09015	0.668509
	0.918746	0.400388	1.89033	0.779379	0.839729	0.323423		0.73158	0.396363	0.799439	0.382259	0.707218	0.413529
	0.829945	0.405734	0.9968	0.643003	0.290545	0.40729		1.11625	0.51908	0.832066	0.197685	1.43251	0.172837
	0.706521	0.712223	1.02026	0.131273	0.803007	1.04331		1.07203	0.403663	0.971399	0.204414	0.748674	0.643883
	0.993721	1.07314	0.823825	0.874193	1.47038	0.308018		0.639727	0.30919	1.51874	0.333718	0.745138	0.277488
	1.23366	0.20211	0.918101	0.251301	1.71023	0.306364		0.369093	0.526257	1.20601	0.240112	0.586313	1.11993
	0.785025	0.329509	0.917834	0.162484	0.378736	0.422236		0.617139	1.43962	0.798743	0.308287	1.43337	0.384155
	1.39593	0.279548	0.170121	0.640386	1.24505	0.651759		0.916767	1.70508	1.15699	0.917373	0.887482	0.945735
	0.751114	0.159055	1.30692	0.491128	0.591073	0.442749		1.07546	0.389305	0.864453	0.146976	1.11865	0.252441
	0.483296	0.297463	2.23563	0.530648	0.38769	0.376415		0.776682	0.499867	0.882622	0.166475	1.08415	0.277517
	2.18049	0.235869	2.01781	1.29891	0.834149	0.675934		0.840797	0.5306	0.3207	0.101414	0.579113	0.151217
	2.54767	0.0587215	1.13181	0.584755	0.360344	0.302422		0.619418	0.538592	0.510061	0.36006	1.76618	0.205578
	1.63843	0.0759587	0.94035	0.558318	0.781804	0.17368		1.27274	0.343715	0.857255	0.521078	0.557799	0.395319
	0.795099	0.271496	0.691421	0.704282	0.7238	0.499567		0.825898	0.691186	0.76131	0.248717	0.642218	0.394429
	1.61059	0.202855	1.12259	0.849521	0.774006	0.861824		0.659002	0.351435	0.535701	0.18536	1.05152	0.890472
	0.657427	0.152522	0.8926	0.325182	0.419776	1.10226		0.956165	0.3766	1.02215	0.500317	1.07169	0.284492
	1.75279	0.194532	1.47242	0.190121	1.20964	0.800005		0.431964	0.598047	0.696173	0.562502	1.67161	0.796127
	0.969219	0.223635	0.40821	0.421758	1.2912	1.23532		2.02255	0.549874	0.75137	0.667696	1.09559	0.40189
	0.864356	0.104809	1.46924	0.443641	0.941675	1.19939		0.989335	0.48541	0.85556	0.910203	0.802248	0.330807
	0.789855	0.322003	1.62298	1.54693	0.834797	0.327746		0.601323	0.503395	0.911578	0.397782	1.10469	0.0959849
	0.499051	0.286868	1.12259	0.730103	1.55601	0.803119		1.35292	0.612195	0.934585	0.339054	0.983049	0.467978
	1.65067	0.265551	0.849605	0.331186	0.636254	0.755183		0.696408	0.800516	1.77704	0.269207	0.540214	0.843168
	0.626418	0.0984542	0.9163	0.782737	1.33521	0.301194		1.62585	0.835282	1.42693	0.141242	0.821036	0.671478
	1.11547	0.257977	0.824128	0.884446	1.05779	0.308362		0.900208	0.524172	1.24025	0.280079	1.23559	0.635632
	0.34563	0.16712	0.712601	0.728412	1.68425	0.716923		0.733516	0.0995888	0.896929	0.329255	0.94107	0.595781
	1.0059	0.175316	1.14975	0.657358	1.28247	0.529734		0.836489	0.17261	0.672551	0.395011	0.500245	0.797179
	0.264384	0.370638	0.668162	0.586752	0.788672	0.592988		0.848814	0.573466	1.07081	0.235549	0.403647	0.27759
	0.321344	0.306602	0.794415	0.441611	1.34805	1.28805		1.39735	0.747585	0.688839	0.0831525	1.46896	0.957884
	0.384407	0.458821	1.11046	0.338922	0.667083	1.08226		1.22448	0.174714	0.670821	0.296687	0.930481	0.494552
	1.16643	0.890638	0.464932	0.479771	1.17234	1.85246		0.865023	0.685809	1.06804	0.31939	1.60053	0.144432
	1.97914	0.458154	0.894978	0.295156	2.78475	0.192108		1.63423	0.705694	0.638813	0.438629	0.862748	0.679605
	0.33151	0.272178	0.828045	0.328312	0.375596	0.568331		1.22258	0.394411	0.925066	0.19738	1.23978	0.859095
	1.8087	0.273579	0.866206	0.312834	1.76113	0.556978		1.19628	0.532193	0.767828	1.1515	0.987763	0.731015
	0.649804	0.339089	1.40993	0.151391	1.01382	1.08652		0.613214	0.45372	0.988881	1.17055	0.844591	0.303053
	0.122139	0.281972	1.0014	0.245329	1.9993	0.47933		1.29023	0.580445	0.51427	0.466911	0.669014	0.677663
	P-value (quiescent mNSC vs Ependymal cell) : 3.660724389839259e-18							P-value (quiescent mNSC vs Ependymal cell) : 5.1608942665035406e-27
	Median (quiescent mNSC vs Ependymal cell): 0.9017221435, 0.467985068							Median (quiescent mNSC vs Ependymal cell): 0.9277734695, 0.467444905
Fraction of cells with detectable eIF4A3 (f) and Y14 (h) was analysed by eIF4A3 and Y14 staining around centrosome. Raw data available upon request.
N=3 Biological replicate
Bar graphs are made by graphpad prism 7
P-value was determined by two-tailed t-test in Graphpad prism7.
	Fraction of cells with detectable eIF4A3 around centrosome				Fraction of cells with detectable Y14 around centrosome
		mNSC	Ependymal cell			mNSC	Ependymal cell
	Experiment 1	0.775	0.111111		Experiment 1	0.902778	0.150943
	Experiment 2	0.791667	0.111111		Experiment 2	0.8	0.122807
	Experiment 3	0.744444	0.0487805		Experiment 3	0.878049	0.137255
	avg	0.77037	0.0903342		avg	0.860276	0.137002
	stev	0.0239491	0.0359866		stev	0.0536445	0.0140699
	total cell number	178	172		total cell number	155	161
	P-value	1.1e-05			P-value	2.3e-05

## Sheet: Figure 2 c-e, g, h
Bar graphs are made by graphpad prism 7							Relative fluorescence intensity of eIF4A3 around centrosome in proliferating and quiescent RPE1 cells. Raw data available upon request.								Relative fluorescence intensity of eIF4A3 around centrosome after cell cycle re-entry (Fig. 2h).
							Box plots are made by using matplotlib.								Box plots are made by using matplotlib
							N=120 in 3 Biological replicate								N=120 in 3 Biological replicate
Proportion of ciliated cells was determined by Polyglutamylated tubulin staining (Fig. 2c).							Relative fluorescence was normalized by average fluorescence intesity of eIF4A3 in proliferating cells. (Fig.2e)								Relative fluorescence was normalized by average fluorescence intesity of eIF4A3 in 0 h.
N=3 Biological replicate							P-value was determined by two-tailed Mann whitney test								P-value was determined by two-tailed Mann whitney test
P-value was determined by two-tailed t-test in Graphpad prism7.							Relative fluorescence intensity of eIF4A3 around centrosome								Relative fluorescence intensity of eIF4A3 around centrosome
	Proportion of ciliated RPE1 cells						Experiment 1		Experiment 2		Experiment 3				Experiment 1				Experiment 2				Experiment 3
		Proliferating cells	Quiescent cells				Proliferating cells	Quiescent cells	Proliferating cells	Quiescent cells	Proliferating cells	Quiescent cells			0h	8h	16h	24h	0h	8h	16h	24h	0h	8h	16h	24h
	Experiment 1	0.0566038	0.907692				1.71515	0.819761	1.16873	1.48985	0.86651	1.53321			1.09407	1.13997	0.580275	0.646925	1.14351	0.731781	1.0117	0.590988	1.04126	1.75216	0.799205	0.788678
	Experiment 2	0.148936	0.813559				1.31185	1.43093	0.856468	2.63443	0.757243	1.6572			0.748453	0.375502	0.664286	0.254427	1.0459	1.05209	0.433127	0.854899	0.755739	0.919423	0.571339	0.457181
	Experiment 3	0.0754717	0.581395				1.15116	1.6216	1.16018	1.95495	0.818599	1.77421			1.12399	0.55212	0.793871	0.675462	1.67321	1.66176	0.694807	0.849047	0.568238	2.08349	0.615055	0.444362
	avg	0.0936705	0.767549				0.843273	1.25616	1.77016	1.10279	0.998862	2.80026			1.28796	1.86015	0.509712	0.619565	0.65699	1.40532	0.677642	0.693716	0.427694	2.51537	0.566171	0.645606
	stev	0.0487823	0.167944				1.62307	1.1283	1.45424	2.57839	0.842835	1.87932			1.06117	0.604174	0.513313	0.689107	0.465996	1.13811	0.302376	0.0905932	1.38112	1.09317	0.343689	0.514873
	total cell number	153	167				1.07854	0.917944	0.649007	2.44683	1.68846	1.36944			1.10869	1.21103	0.617556	0.542711	1.18531	1.62023	0.630975	0.706084	0.657195	0.774189	0.534848	0.388106
	P-value	0.002619					0.975205	1.11335	0.65715	0.86473	1.02486	1.23637			0.754738	0.91174	0.568516	0.505728	0.868897	0.976488	0.850643	0.420177	1.3026	1.22289	0.843515	0.645052
Fraction of cells with detectable eIF4A3 was analysed by eIF4A3 staining around centrosome (Fig.2d).							1.24549	1.12691	0.918957	1.83566	0.508811	1.33712			0.897067	0.461236	0.565405	0.523916	0.701882	0.658015	0.680998	0.39001	1.22461	0.89582	0.323594	0.217403
N=3 Biological replicate							0.825015	1.43146	0.701726	1.50841	1.5058	1.26222			1.09407	0.700286	0.557823	0.359873	0.820826	0.467078	0.568885	0.775424	0.780728	0.476391	0.911044	0.342391
P-value was determined by two-tailed t-test in Graphpad prism7.							1.34577	2.11888	1.11036	1.60148	1.03196	1.26906			1.83832	0.406997	0.483674	0.693206	0.553399	1.38879	1.30735	0.0526926	0.511744	1.74255	0.591099	0.307347
	Fraction of cells with detectable eIF4A3 around centrosome						0.383917	1.11712	1.33131	2.45252	0.599296	3.01913			0.824423	1.37512	0.563073	0.45738	0.993116	0.634561	0.334805	0.703556	1.25123	0.658035	0.470756	0.292518
		Proliferating cells	Quiescent cells				1.27483	1.77027	1.49845	1.42239	2.27299	0.892235			0.569923	0.769363	0.288772	0.835933	0.374181	0.46349	0.743404	1.40632	1.3375	0.620863	0.546042	0.363413
	Experiment 1	0.170213	0.716981				0.711857	1.34683	0.690483	1.00066	0.795776	0.626052			1.31942	0.815589	1.02151	0.74434	0.887142	0.518959	0.47143	0.736309	1.02248	1.47298	0.474974	0.512181
	Experiment 2	0.133333	0.833333				0.478496	1.42347	1.67739	1.26768	0.50249	2.73519			1.5863	1.50829	0.673181	0.641186	0.91816	1.06702	0.849135	0.315091	0.780697	1.30195	0.269708	0.666829
	Experiment 3	0.173913	0.674419				1.22521	2.03277	0.450037	0.704779	0.84326	2.24213			0.366577	0.799094	0.746016	0.698409	1.10675	2.66039	0.392632	1.04336	1.48568	1.56531	0.905797	0.415225
	avg	0.159153	0.741578				1.22978	1.64246	1.23711	0.773765	0.836899	3.3625			1.06881	1.05003	0.782709	0.52002	1.39153	1.04691	0.66985	0.758053	0.717658	1.00023	0.53902	0.306794
	stev	0.0224369	0.0822631				1.24376	1.42792	1.02421	1.59554	0.764694	1.59551			0.789728	0.734898	1.08772	0.770654	0.896891	1.16729	0.535352	1.47389	1.20715	0.278187	0.655905	0.369236
	total cell number	138	144				1.52333	1.56759	1.07771	1.26195	1.38549	1.55459			0.694249	0.717914	0.465941	0.870112	0.505806	1.13317	0.522006	0.498569	1.50996	1.93915	0.553189	0.499461
	P-value	0.000292					1.03996	1.06104	0.885998	0.971437	0.778845	1.55609			0.904279	1.10923	0.612561	0.527978	1.03682	0.703118	0.771065	0.516371	0.575815	0.885828	0.327746	0.699581
Proportion of ciliated cells was determined by Polyglutamylated tubulin staining after cell cycle re-entry (Fig 2g).							1.02958	1.04613	1.06963	0.882183	1.10486	1.67263			0.900525	0.689033	0.574025	0.486187	1.12483	1.60027	0.764926	0.502483	1.00383	0.929255	0.354138	0.664925
N=3 Biological replicate							0.577894	1.01265	1.28431	1.087	0.678185	2.19012			1.34505	0.824043	0.840981	0.530139	0.374126	1.33294	0.51005	0.643581	0.959445	1.2571	0.346953	0.361062
P-value was determined by two-tailed t-test in Graphpad prism7.							0.575355	1.00817	1.03632	1.56183	1.19978	2.23034			1.64768	1.20016	0.51437	0.477417	0.546426	1.27541	0.60258	0.319399	0.683902	1.84085	0.317152	0.526725
	Proportion of ciliated RPE1 cells after cell cycle re-entry						0.72805	0.799859	0.840777	0.92141	1.1991	1.94052			1.65195	0.906875	0.77186	0.978033	1.69477	0.931804	0.393135	0.959761	0.949973	0.653311	0.289053	0.356433
	Hours after serum	0h	8h	16h	24h		0.650093	1.32337	0.574867	1.12643	1.58424	0.946185			1.35476	0.51828	0.741701	0.496272	1.0713	1.31027	0.713907	0.395604	1.17373	1.50517	0.524796	0.352775
	Experiment 1	0.75	0.452055	0.535714	0.232558		0.657642	0.7221	0.933447	1.3107	1.03557	1.76492			0.803185	1.09325	0.763849	0.315102	0.936065	1.04989	0.591964	0.4831	0.389901	1.2407	0.404615	0.432429
	Experiment 2	0.597015	0.333333	0.280702	0.170213		0.426907	1.28395	0.818249	1.60299	0.921588	2.11142			0.835682	0.834534	0.872884	0.768769	0.552893	0.747286	0.506267	0.4792	1.09041	1.23148	0.458049	0.68938
	Experiment 3	0.780822	0.377778	0.47619	0.18		0.652102	1.5933	0.544284	1.62364	1.33243	2.39673			0.562015	0.627454	0.813158	0.636136	0.763254	0.931372	0.448286	0.73141	2.06506	0.894613	0.822145	0.369469
	AVG	0.709279	0.387722	0.430869	0.194257		0.173198	0.96775	1.14676	1.70451	0.447891	2.9053			1.17393	1.00864	1.06487	0.41956	0.987166	0.707329	0.64293	1.10772	0.985769	1.16649	0.467281	0.490611
	STEV	0.0984373	0.0599822	0.133411	0.0335288		0.0784661	1.11718	1.12179	0.806078	0.859844	2.09689			1.2197	1.14013	0.823848	0.575256	1.19129	1.38705	0.378494	0.397866	0.523128	0.735466	0.210419	0.462328
	Total number	200	181	204	183		1.15108	1.70123	1.13438	0.945935	1.35778	1.60217			0.746587	0.723693	0.88939	0.59961	0.886747	0.464389	0.52385	1.09771	1.6564	1.38671	0.450021	0.527284
	P-value (0h vs 8h, 0h vs 16 h, 0h vs 24h, 8h vs 16h, 16h vs 24h): 0.0085, 0.0437, 0.0010, 0.6363, 0.0408						0.832163	1.33495	1.14672	0.650821	0.604385	1.61534			0.706602	0.71802	0.844921	0.416169	1.53673	1.97326	0.702341	0.723471	0.774458	1.56531	0.320431	0.53229
							1.56071	1.90584	0.405844	1.31698	0.732777	1.64457			0.5579	1.01737	0.795259	1.07548	1.33505	1.13419	0.685712	0.7749	1.08769	0.889156	0.352394	1.08753
							1.42905	1.70215	0.756386	1.68105	1.48404	0.495826			0.915358	1.13202	0.838211	0.679038	0.696791	1.06961	0.927752	0.280927	0.998957	1.17876	0.516506	0.758416
							1.4424	1.67438	0.910299	1.53773	1.1306	1.35708			0.73016	0.979901	0.688908	0.396929	0.627626	1.69666	0.804908	0.583094	1.17739	0.913007	0.603463	0.410812
							1.34381	1.58314	1.09151	2.04596	1.39481	1.76622			0.379683	0.870406	1.06077	0.383939	1.52752	1.25232	0.729546	0.312415	1.58797	1.13125	0.325143	0.761582
							1.77386	1.81614	1.22997	2.04995	0.798298	1.47964			1.24347	0.969247	0.522298	0.329593	1.47849	1.18369	1.14026	0.384727	0.966766	0.595339	0.547316	0.655234
							0.73753	1.81593	1.54553	1.32415	1.11801	1.91748			0.975423	1.13846	0.565134	0.436624	1.11296	2.13832	1.00656	0.504673	0.899069	1.01656	0.854591	0.958931
							1.36829	1.53852	0.950793	2.33864	1.06419	1.32672			0.70006	1.29147	0.852255	0.76471	1.70393	1.75269	0.61388	0.817563	1.09806	1.9457	0.0646024	0.824631
							0.841654	1.19158	0.281651	1.61224	0.647696	2.42448			1.08426	1.73453	0.538277	0.489586	1.43432	0.907961	0.439997	0.280927	0.670108	1.09321	0.282701	0.945734
							0.762804	1.06259	0.762747	1.21917	1.00651	2.08114			1.3338	0.707361	1.0205	0.917611	1.1914	0.68624	0.524266	0.726501	0.718889	0.770142	0.414999	0.536692
							0.709598	1.10668	1.23122	1.4249	1.05915	1.20682			P-value (0 h vs 8h) : 0.24102531389400683
							0.772028	0.97203	0.236214	1.52909	1.25425	1.22578			P-value (0 h vs 16h) : 5.465948800832235e-17
							0.481818	1.56048	1.29044	1.0671	0.884919	2.33875			P-value (0 h vs 24h) :3.90417893225702E-19
							1.2199	1.30325	1.18413	1.21513	1.37891	1.65127			Median (0h , 8h, 16h, 24h) : 0.986467309, 1.0483995335, 0.5771499215, 0.5290584725
							1.42667	1.49248	0.93671	0.941655	0.810403	1.51034
							1.147	1.08461	0.874164	0.978034	0.514901	1.48835
							1.2093	0.899489	1.0577	0.898954	0.84606	2.17737
							0.979635	1.30293	1.07426	1.72839	0.86813	1.49119
							1.03578	1.07985	0.833796	1.14182	0.814101	1.38013
							P-value (Proliferating vs Quiescent cell) : 2.57394741887456E-18
							Median (Proliferating vs Quiescent cell): 1.0153633415, 1.4839915085

## Sheet: Figure 3 b-g, i, j, l
Relative fluorescence intensities of eIF4A3 and Y14 were plotted along the position.												Relative RNA level of eIF4A3 and Y14 was measured by RT-qPCR (Fig. 3f and g).													Relative fluorescence intensity of eIF4A3 in nucleus (Fig.3i). Raw data available upon request.
Average fluorescence intensities of eIF4A3 and Y14 in the line are set to 1.0.												Raw data available upon request.													Relative fluorescence was normalized by average fluorescence intesity of eIF4A3 in siCtrl. N=120 in 3 Biological replicate
Raw data available upon request.												N=3 Biological replicate, P-value was determined by two-tailed t-test in Graphpad prism7.													P-value was determined by two-tailed Mann whitney test
	Intensity profile on speckles (Fig.3b)				Intensity profile around centrosome (Fig.3c)								Experiment 1			Experiment 2			Experiment 3						Experiment 1			Experiment 2			Experiment 3
	Position on the line (micron)	Y14	eIF4A3		Position on the line (micron)	y14	eIF4A3						siCtrl	sieIF4A3	siY14	siCtrl	sieIF4A3	siY14	siCtrl	sieIF4A3	siY14				siCtrl	sieIF4A3	siY14	siCtrl	sieIF4A3	siY14	siCtrl	sieIF4A3	siY14
	0	0.907438	0.918602		0	0.467351	0.455148					eIF4A3 Cq	23.2683	25.8298	23.2963	22.2791	24.0178	23.0754	22.6259	24.9354	23.6397				0.939962	0.419146	1.68154	1.17429	0.518852	1.41358	0.9249	0.342298	1.46298
	0.108	0.906187	0.939249		0.108	0.717828	0.58603					Y14 Cq	21.6684	21.9437	24.7675	20.034	20.1011	22.6973	21.3333	20.7357	24.4581				1.09155	0.483307	1.53725	1.16197	0.415737	1.92067	0.745516	0.353224	1.11505
	0.216	0.850299	0.933077		0.216	0.817097	0.726428					GAPDH Cq	16.4386	16.4352	17.3856	14.1073	14.3112	14.5819	15.4384	14.7991	16.3938				0.930992	0.586749	2.11684	1.0181	0.354028	1.50014	1.27517	0.347612	1.24205
	0.324	0.838528	0.910451		0.324	0.733056	0.805523																		0.988023	0.335995	1.15949	0.786079	0.422586	1.47271	0.896002	0.390689	0.765821
	0.432	0.904283	0.969983		0.432	0.735798	0.825028					Relative RNA amount of eIF4A3 is normalized by Ctrl siRNA treated sample (Fig.3f).													1.03671	0.542979	1.48126	0.818625	0.703308	1.55189	1.10142	0.475602	0.919665
	0.54	1.06962	1.11612		0.54	0.82808	0.886109																		1.09642	0.363271	1.18209	0.763043	0.33623	1.26207	0.957989	0.371993	1.15611
	0.648	1.26128	1.27807		0.648	0.94137	0.977981						siCtrl	sieIF4A3	siY14										0.870042	0.524632	1.50572	0.870384	0.399873	0.934598	0.953754	0.324989	0.590515
	0.756	1.3681	1.31925		0.756	1.25601	1.18486					Experiment 1	1	0.169001	1.89076										1.0005	0.675489	1.48596	0.634502	0.355736	1.11908	0.991332	0.22622	0.795716
	0.86401	1.28957	1.26562		0.86401	1.82422	1.52601					Experiment 2	1	0.345128	0.800161										1.26669	0.374038	1.41546	0.580919	0.344046	1.07456	0.986959	0.30881	0.761856
	0.97201	1.42467	1.25218		0.97201	1.81959	1.62389					Experiment 3	1	0.12951	0.960294										0.815243	0.400499	1.25216	0.770091	0.35377	1.48392	0.823065	0.415443	0.78731
	1.08001	1.54386	1.2911		1.08001	1.4006	1.48184					AVG	1	0.214546	1.21707										1.02559	0.40108	0.943975	0.811545	0.316808	1.39643	1.05645	0.343583	0.644713
	1.18801	1.37918	1.20925		1.18801	1.06285	1.2862					STEV	0	0.114798	0.588898										0.778363	0.67766	1.34578	1.00427	0.36667	1.27626	0.879128	0.351296	1.18767
	1.29601	1.10463	1.07528		1.29601	0.912852	1.13509					P-value (Ctrl vs sieIF4A3, siCtrl vs siY14, sieIF4A3 vs siY14): 0.0003, 0.5579, 0.0444													0.74374	0.518697	1.2767	0.930887	0.341891	1.48787	0.904982	0.415148	0.539639
	1.40401	0.908471	0.968651		1.40401	0.920958	1.06332																		0.940355	0.46681	1.58318	0.939959	0.415924	1.04989	1.0339	0.494828	0.827505
	1.51201	0.866174	0.8799		1.51201	0.964635	1.05467					Relative RNA amount of Y14 is normalized by Ctrl siRNA treated sample (Fig.3g).													1.16903	0.421507	1.19367	0.861917	0.385235	1.02699	0.976976	0.332089	0.637021
	1.62001	0.761098	0.806574		1.62001	0.966832	1.05121																		1.40483	0.457979	1.03606	0.974604	0.697143	0.976754	0.941868	0.5923	0.752729
	1.72801	0.616709	0.74375		1.72801	0.879459	0.930007						siCtrl	sieIF4A3	siY14										0.881546	0.585177	0.940288	0.935773	0.404718	0.99937	0.931702	0.462516	0.810065
	1.83601	0.590802	0.712181		1.83601	0.715854	0.745683					Experiment 1	1	0.824309	0.224981										1.60538	0.359592	1.22457	0.753009	0.330333	0.765608	0.660064	0.430231	0.289363
	1.94401	0.661254	0.696389		1.94401	0.494484	0.555589					Experiment 2	1	1.0994	0.219346										0.95842	0.353429	0.93304	0.756913	0.354846	1.19557	0.904174	0.374995	0.587011
	2.05201	0.747846	0.714312		2.05201	0.387745	0.419489					Experiment 3	1	0.971466	0.222305										1.05975	0.383886	2.05375	0.898969	0.446279	2.17923	1.17524	0.33205	1.26102
												AVG	1	0.965058	0.222211										1.12008	0.453924	1.26146	1.08569	0.405186	1.5374	1.13018	0.39783	0.929745
Colocalization of eIF4A3 and Y14 was determined by Coloc2 plugin in Fiji (Fig.3d).												STEV	0	0.137657	0.00281857										0.960785	0.387909	1.51147	1.04016	0.257954	1.47338	1.0049	0.541656	1.09033
N=60 in 3 Biological replicate												P-value (Ctrl vs sieIF4A3, siCtrl vs siY14, sieIF4A3 vs siY14): 0.6829, 0.0000000001, 0.0007													0.823792	0.430801	0.670535	1.11921	0.328556	1.93902	1.46065	0.260677	0.833078
Box plots are made by using matplotlib. P-value was determined by two-tailed Mann whitney test																									0.991592	0.399076	1.91195	0.847893	0.279991	1.46965	0.882761	0.360796	1.22817
Raw data available upon request.																									0.930363	0.354319	1.38539	1.0029	0.266532	1.40589	1.52841	0.464135	0.877677
	Co-localization of eIF4A3 and Y14 (Pearson’s correlation coefficient)																								1.10559	0.312199	1.91919	1.04322	0.297073	1.58668	0.9227	0.281375	1.18949
	Experiment 1		Experiment 2		Experiment 3																				1.16298	0.0614248	1.62586	0.912511	0.183508	1.39012	0.824696	0.122655	0.990315
	centrosome	Speckle	centrosome	Speckle	centrosome	Speckle																			0.84215	0.301345	1.6214	1.11797	0.161652	1.23251	1.35019	0.342238	0.772684
	0.75	0.87	0.71	0.82	0.89	0.88																			0.907935	0.41447	1.15823	1.07859	0.195133	1.06592	0.937667	0.302809	0.910192
	0.81	0.89	0.85	0.91	0.89	0.91																			0.833541	0.44017	0.522317	1.38642	0.20617	0.892331	0.735468	0.353357	1.21656
	0.77	0.91	0.82	0.92	0.85	0.91																			0.881999	0.295681	1.28326	0.89188	0.235293	0.417462	0.890812	0.331249	0.64079
	0.85	0.91	0.96	0.94	0.89	0.92																			1.06737	0.382061	1.28192	1.20613	0.521432	0.993333	0.817253	0.28405	1.22474
	0.85	0.76	0.85	0.84	0.92	0.89																			1.07385	0.377495	1.47023	0.783874	0.354174	0.653639	1.15637	0.334451	0.896007
	0.93	0.89	0.86	0.9	0.79	0.92																			0.893861	0.383323	1.24544	1.03537	0.383475	0.794562	1.16233	0.256827	0.541354
	0.8	0.81	0.92	0.93	0.58	0.88																			0.952042	0.586652	1.50601	1.00691	0.297231	0.657219	0.715168	0.380889	0.612753
	0.9	0.82	0.81	0.94	0.46	0.85																			1.05012	0.32395	1.80773	0.8403	0.247435	1.04301	0.51617	0.233349	0.612744
	0.87	0.76	0.71	0.89	0.89	0.95																			0.90446	0.536004	1.20669	1.32901	0.540877	1.1957	0.837977	0.375076	1.62351
	0.91	0.83	0.85	0.89	0.94	0.88																			1.06682	0.446165	1.5326	1.49732	0.445116	1.04064	1.22073	0.241381	0.694993
	0.89	0.89	0.73	0.85	0.71	0.86																			0.930037	0.576866	1.56594	1.57619	0.358024	0.913495	1.21867	0.272235	0.966956
	0.62	0.93	0.81	0.93	0.61	0.91																			0.897503	0.528146	1.32916	1.04731	0.398424	0.933566	1.56631	0.201	1.07575
	0.78	0.87	0.7	0.54	0.88	0.8																			P-value (siCtrl vs sieIF4A3) : 1.6699072487236904e-40
	0.85	0.79	0.93	0.85	0.94	0.91																			P-value (sieIF4A3 vs siY14) : 1.5060106745684536e-38
	0.91	0.91	0.74	0.88	0.88	0.91																			Median Value (siCtrl, sieIF4A3, siY14) : 0.9558717435, 0.373015319, 1.1885809595
	0.92	0.79	0.87	0.83	0.69	0.89
	0.72	0.88	0.85	0.87	0.87	0.86
	0.78	0.84	0.88	0.89	0.91	0.6																			Relative fluorescence intensity of eIF4A3 around centrosome (Fig.3j). Raw data available upon request.
	0.78	0.93	0.92	0.93	0.69	0.83																			Relative fluorescence was normalized by average fluorescence intesity of eIF4A3 in siCtrl. N=120 from 3 Biological replicate
	0.84	0.77	0.69	0.87	0.92	0.84																			P-value was determined by two-tailed Mann whitney test
	P-value (Cnetrosome vs Speckle) : 0.012201727535433006
	Median (Cnetrosome vs Speckle) : 0.85, 0.88
																									Experiment 1			Experiment 2			Experiment 3
																									siCtrl	sieIF4A3	siY14	siCtrl	sieIF4A3	siY14	siCtrl	sieIF4A3	siY14
Werstern blot images were detected by Image Quant LAS 4000 mini (GE healthcare) (Fig.3e).																									0.923404	0.532539	0.640242	0.925187	0.408875	0.740174	0.695894	0.225682	0.712774
Each protein band resulted from a membrane cut based on expected size followed by incubation with the corresponding Antibody.																									1.14814	0.796541	0.835021	0.755106	0.916879	0.624614	1.00427	0.296308	0.855365
																									1.42626	0.825893	0.751893	1.138	0.24882	0.761687	0.84765	0.160169	0.316252
																									0.830861	0.385139	0.58663	0.48297	0.5661	0.890245	1.05441	0.229946	0.390371
																									0.451682	0.391538	0.520855	0.904211	0.382745	1.04786	1.10956	0.32728	0.358997
																									1.42991	0.244591	0.660604	1.55099	0.617394	0.181537	0.363037	0.304793	0.361293
																									0.58243	0.466555	0.545917	0.873061	0.23499	0.854201	1.13438	0.156239	0.281575
																									0.908281	0.560293	0.35672	0.804973	0.279885	0.482154	1.43737	0.265907	0.330299
																									1.05431	0.416598	0.817103	1.24334	0.215317	0.718716	0.733875	0.386037	0.416371
																									0.369277	0.680172	0.618067	0.834776	0.224129	0.306397	1.45179	0.373644	0.496351
																									0.569978	0.321136	0.68767	0.375276	0.280447	0.739878	0.719788	0.386462	0.42875
																									1.79023	0.70319	0.721715	0.829212	0.18482	0.755851	0.843435	0.22347	0.836868
																									0.825777	0.320892	0.405392	0.838682	0.212983	0.614602	0.64942	0.391568	0.406861
																									0.650338	0.445878	0.455284	0.848958	0.140574	0.313074	0.78784	0.392198	0.251302
																									0.683099	0.666974	0.629108	1.6036	0.153817	0.340829	1.12752	0.286062	0.12739
																									0.92642	0.307242	0.427349	1.296	0.300537	0.930143	1.64861	0.727503	0.315894
																									1.43085	0.276235	0.625895	0.96626	0.249419	0.789616	0.858023	0.345952	0.621119
																									1.00621	0.351335	0.505004	1.33419	0.17625	0.648241	0.419693	0.376727	0.358166
																									0.887637	0.59558	0.226002	1.18406	0.388294	0.768275	0.810558	0.501304	0.302341
																									0.81224	0.34173	0.305074	0.79661	0.418797	0.779461	1.04	0.439349	0.602714
																									0.745255	0.673557	0.466537	1.23022	0.234619	0.415075	1.50978	0.403703	0.601175
																									0.843532	0.481238	1.0574	0.858196	0.721233	0.413152	0.859964	0.251336	0.324178
																									0.866817	0.552985	1.06122	0.697058	0.237713	0.442075	1.13772	0.235509	0.71806
																									0.901371	0.808261	1.14378	1.15985	0.593826	0.323529	1.34714	0.32251	0.416579
																									0.431751	0.569028	0.462945	1.32326	0.236809	0.413511	1.23496	0.420346	0.58369
																									1.3768	0.799698	0.522199	0.742482	0.475732	0.190107	0.828263	0.310949	0.703824
																									1.24532	0.591009	0.453204	0.79834	0.480177	0.210101	0.710016	0.135009	0.668798
																									0.872895	0.398315	0.847411	1.19311	0.322919	0.395544	1.21916	0.145828	0.412869
																									0.591669	0.887886	0.664014	1.70444	0.275347	0.306962	1.11164	0.20942	0.530517
																									0.987477	0.532519	0.604469	0.794136	0.314245	0.276958	1.19489	0.378237	0.614383
																									1.06458	0.380974	0.639318	1.67536	0.265124	0.258501	1.32502	0.334582	0.43536
																									1.1287	0.390766	0.872442	0.820562	0.206747	0.383109	1.05144	0.16546	0.403932
																									1.28665	0.678717	0.748214	0.417656	0.493717	0.437572	0.809349	0.279595	0.543537
																									1.25965	0.729493	0.684269	1.72393	0.484674	0.515048	0.65461	0.197636	0.324752
																									1.90945	0.645533	1.47817	1.29232	0.506099	0.300531	1.10856	0.329356	0.429567
																									1.22446	1.06072	0.622711	1.2239	0.339674	0.56	1.70892	0.246863	0.350752
																									1.23492	0.367047	0.642111	1.07122	0.435666	0.704284	0.766734	0.263391	0.587724
																									1.13809	0.56122	0.513635	1.60165	0.332243	0.71155	0.769908	0.369785	0.515329
																									1.2671	0.467442	0.661091	0.823933	0.753542	0.79032	0.845472	0.23064	0.555832
																									0.916175	0.886935	0.748645	0.924841	0.513118	0.732278	1.06934	0.261653	0.37695
																									P-value (siCtrl vs sieIF4A3) : 6.055940706294247e-33
																									P-value (siCtrl vs siY14) : 1.1989061969025763e-24
																									Median Value (siCtrl, sieIF4A3, siY14) : 0.9258033835, 0.3751856575, 0.5447270335
																									Relative fluorescence intensity of eIF4A3 around centrosome (Fig.3l). Raw data available upon request.
																									Relative fluorescence was normalized by average fluorescence intesity of eIF4A3 in Buffer treated condition. N=150 from 3 Biological replicate
																									P-value was determined by two-tailed Mann whitney test
																									Experiment 1		Experiment 2		Experiment 3
																									Buffer	RNaseA	Buffer	RNaseA	Buffer	RNaseA
																									1.1662	0.40249	1.22505	0.352026	0.432842	0.369925
																									1.13919	0.716033	0.854144	0.518512	1.06686	0.427592
																									1.01896	0.341509	0.375723	0.223287	1.20528	0.318867
																									1.31049	0.496778	0.309046	0.495	0.610336	0.315408
																									0.565137	0.416597	0.0952296	0.906895	0.692055	0.351974
																									1.10224	0.473236	1.10292	0.535576	0.810286	0.404942
																									1.13581	0.561149	0.722332	0.615866	0.775126	0.432687
																									0.590341	0.493739	1.11822	0.351531	1.18717	0.179026
																									0.487402	0.458845	1.62241	0.372568	1.48869	0.319075
																									1.66467	0.330886	0.926888	0.257758	0.993544	0.486565
																									0.895638	0.394269	0.734603	0.309357	1.32017	0.341697
																									0.911904	0.419424	1.06107	0.385829	1.10023	0.859267
																									0.625908	0.67629	0.952721	0.392481	2.13692	0.38749
																									0.333566	0.59996	0.828342	0.548033	0.519487	0.342245
																									0.686525	0.592282	0.389073	0.445485	1.14397	0.155618
																									0.687756	0.842451	1.916	0.321474	1.36338	0.369094
																									1.1844	0.581302	0.935827	0.288089	1.26211	0.210324
																									0.680743	0.653683	1.35037	0.420027	0.804313	0.592401
																									1.03815	0.278868	1.27181	0.409611	0.595816	0.539766
																									1.78083	0.511856	0.500691	0.633999	1.10564	0.346227
																									0.82915	0.395385	1.21196	0.405315	0.774865	0.413732
																									0.866752	0.248584	0.643357	0.834571	1.02885	0.37071
																									0.654336	0.637339	1.09448	0.353473	0.801389	0.373269
																									0.663821	0.643351	1.59998	0.203583	0.852145	0.0700057
																									0.950799	0.553865	1.68297	0.81609	1.53437	0.236746
																									0.623561	1.0054	0.944528	0.393228	0.452523	0.278346
																									1.03711	0.827194	1.11338	0.532097	0.931253	0.342629
																									0.481632	0.914994	0.58181	0.500394	0.561724	0.304183
																									0.508945	0.720845	0.622022	0.523874	0.621171	0.583821
																									0.846346	0.45234	0.884082	0.613849	0.607049	0.332271
																									0.783425	0.474166	0.428051	0.541356	0.467346	0.426615
																									1.1759	0.320387	1.18559	0.861692	0.974219	0.539354
																									0.770526	0.583986	0.749473	0.379946	0.702414	0.287837
																									0.495865	0.492535	0.510845	0.393228	1.06444	0.287421
																									1.0762	0.403209	0.901321	0.365662	0.839235	0.592323
																									0.930756	0.635367	0.622065	0.368216	0.540673	0.504788
																									0.845628	0.381605	1.03679	0.461746	0.82008	0.389771
																									1.22577	0.581623	1.17845	0.586631	0.919198	0.109843
																									1.4387	0.432313	1.14618	0.695393	0.792863	0.234077
																									1.31265	0.465377	0.611166	0.485807	0.676507	0.850937
																									0.858202	0.426392	0.96429	0.355159	2.14727	0.541911
																									1.46879	0.505787	1.675	0.344281	1.18098	0.488923
																									0.610927	0.346569	0.822958	0.540262	2.15792	0.677067
																									1.84471	0.689954	0.615378	0.707081	1.39606	0.24959
																									1.35617	0.538688	1.18068	0.350693	1.30821	0.359574
																									2.47064	0.338689	0.629203	0.209921	0.718755	0.513085
																									1.35107	0.450888	2.47356	0.227634	0.878394	0.524899
																									1.57163	0.521036	2.16887	0.175147	1.53708	0.41682
																									0.700508	0.646329	0.894143	0.357814	0.91851	0.36041
																									1.24363	0.66924	1.53496	0.212772	1.18031	0.519518
																									P-value (Buffer vs RNaseA) : 4.360822737651348e-34
																									Median Value (Buffer, RNaseA) : 0.928821771, 0.426503466

## Sheet: Figure 4d-f
Relative fluorescence intensity of eIF4A3 around centrosome (Fig.4d). Raw data available upon request.														Relative fluorescence intensity of eIF4A3 around centrosome (Fig.4e). Raw data available upon request.
Relative fluorescence was normalized by average fluorescence intesity of eIF4A3 in Buffer treated condition. N=120 from 3 Biological replicate														Relative fluorescence was normalized by average fluorescence intesity of eIF4A3 in Buffer treated condition. N=120 from 3 Biological replicate
P-value was determined by two-tailed Mann whitney test														P-value was determined by two-tailed Mann whitney test
	Relative fluorescence intensity of eIF4A3 around centrosome													Relative fluorescence intensity of eIF4A3 around centrosome
	Experiment 1		Experiment 2		Experiment 3									Experiment 1		Experiment 2		Experiment 3
	DMSO	Nocodazole	DMSO	Nocodazole	DMSO	Nocodazole								DMSO	CiliobrevinD	DMSO	CiliobrevinD	DMSO	CiliobrevinD
	0.155864	0.162302	0.73623	0.224989	2.18662	0.418037								0.780101	0.645943	0.466387	0.694506	1.1174	0.593124
	1.30078	0.315681	1.03349	0.227107	0.766328	0.455286								0.628979	0.582825	1.06306	0.820545	0.803364	0.696623
	1.29935	0.277746	1.65652	0.481852	0.471902	0.314887								0.545772	0.638115	0.749543	0.838167	1.02906	0.40913
	1.01221	0.164634	0.768196	0.172623	1.05542	0.439009								1.08355	0.444008	0.608247	1.03602	0.94691	0.944697
	1.28718	0.057725	0.677829	0.182078	1.15856	0.249565								1.57603	0.442056	0.743734	1.026	1.0749	0.537784
	1.04265	0.165642	0.690114	0.236171	0.881388	0.373429								0.908373	0.544187	1.3156	0.733091	1.11474	0.769685
	0.591159	0.125139	0.744685	0.225073	0.703212	0.542579								0.861881	0.323063	1.42274	0.815001	1.11081	0.742861
	0.764142	0.300456	0.964984	0.577932	1.29984	0.516716								0.941373	0.312547	1.58122	0.758821	0.90143	0.844406
	1.29415	0.306726	0.902259	0.446832	1.28841	0.683306								1.13038	0.743021	1.54686	0.615101	1.04129	0.780965
	0.753731	0.316281	0.861271	0.493238	0.64476	0.77953								0.730695	0.270315	1.08011	0.718396	0.969044	0.924458
	0.319092	0.16777	0.881372	0.336874	0.543844	0.620096								1.27006	0.530771	1.30359	0.643231	0.54724	0.287137
	0.51453	0.327208	1.20005	0.214373	0.819986	0.514545								0.971755	0.347324	1.14966	1.42318	0.774795	0.37463
	1.14692	0.38368	0.95032	0.258026	0.785824	0.924454								1.04482	0.389671	1.45761	0.402952	1.48269	0.980046
	1.58971	0.137568	1.16273	0.368608	0.407039	0.890135								1.03292	0.310817	1.25769	0.478149	0.776595	0.625592
	0.901284	0.508485	0.966532	0.17796	1.09611	0.632143								0.946395	0.607649	0.683234	0.712502	0.887588	0.512722
	1.05673	0.194823	0.959364	0.247169	1.4283	0.904635								1.15134	0.710754	0.603381	1.42074	1.2734	0.756635
	0.96195	0.237553	0.915353	0.216736	0.853692	0.628383								1.04466	0.378887	1.08043	0.777255	1.10382	0.659099
	1.34287	0.217978	0.539586	0.220523	1.11849	0.563691								0.765767	0.65386	0.567535	0.782611	0.745248	0.476035
	0.961297	0.241349	0.663976	0.117615	0.811599	0.891422								1.84842	0.663346	1.18172	0.636889	0.948917	0.941269
	0.743396	0.154978	1.0323	0.168296	0.925074	0.532294								1.13553	0.522022	0.915305	0.971945	1.1294	0.846643
	0.910709	0.154197	1.03748	0.105714	1.37792	0.29637								0.974351	0.56031	0.651666	0.41859	0.719676	0.034307
	1.70451	0.135439	1.59417	0.412695	1.06363	0.911261								0.9758	0.701567	0.603241	0.720541	0.664231	0.604544
	1.57268	0.168829	1.0264	0.112822	0.880398	0.787355								0.973105	0.524262	0.565989	0.537198	1.08517	0.842604
	1.05062	0.21316	1.36314	0.271374	0.906368	1.25878								0.525628	0.437184	1.00127	0.455622	0.698357	0.675136
	0.94498	0.466202	0.85192	0.346021	0.712399	0.263086								0.941381	0.688871	0.763752	0.297448	1.47006	0.335358
	0.818166	0.251937	0.564066	0.2729	0.703716	0.567848								0.688116	0.569445	0.67448	0.347196	0.929091	0.482919
	2.12701	0.261564	1.67312	0.157676	1.43502	0.608687								0.539083	0.729966	1.23141	0.533919	0.835237	0.034307
	0.887355	0.191328	0.743438	0.214713	0.801349	0.700875								1.69112	0.498385	1.24496	0.965674	0.799545	0.752777
	1.41827	0.109613	0.966492	0.322253	0.465465	1.04565								1.11888	0.634465	1.14561	0.9286	0.975975	0.484672
	1.54882	0.326825	0.940246	0.396005	1.23861	0.663518								1.08073	0.647522	1.11313	0.392352	0.756667	0.529927
	0.861782	0.175019	1.3358	0.22679	1.32504	0.757401								1.08535	0.373317	1.53972	0.586594	1.0696	0.526703
	1.16472	0.312462	1.1896	0.211255	0.885286	0.432991								0.503435	0.605305	0.726294	0.4205	1.3243	0.662151
	0.685294	0.236129	0.959713	0.348941	0.489607	0.319266								0.783087	0.396282	1.06886	0.0435734	1.2806	0.404669
	0.574613	0.423079	1.63416	0.156311	0.647371	0.552045								1.04216	0.388895	0.948685	0.589796	1.3012	0.487135
	0.738725	0.506607	1.24548	0.197237	1.1334	0.464612								1.48146	0.519724	0.935292	0.0665538	1.28803	0.394445
	0.875466	0.220576	0.599304	0.275701	1.86598	0.034465								0.702893	0.502719	1.03661	0.815211	0.958952	0.583064
	0.526594	0.26301	0.91983	0.346441	0.867348	0.90998								0.646536	0.657894	1.37688	0.61949	0.951935	0.525502
	1.16092	0.147372	1.06002	0.13202	1.0529	0.852124								1.30945	0.652832	1.07802	0.739838	1.03516	1.1878
	0.394627	0.230117	0.949322	0.274078	0.885454	0.575877								1.75623	0.626158	0.889134	0.700348	0.776505	0.731351
	0.995146	0.160039	1.03913	0.20283	2.01635	0.713765								0.7824	0.923612	0.627352	0.917387	1.30106	0.298025
	P-value (DMSO vs Nocodazole) : 9.31937001122692e-31													P-value (DMSO vs CiliobrevinD) : 9.946093382591486e-22
	Median Value (DMSO, Nocodazole) : 0.9498207815, 0.2984130055													Median Value (DMSO, CiliobrevinD) : 0.975887478, 0.6113745835
Relative fluorescence intensity of eIF4A3 around centrosome (Fig.4f). Raw data available upon request.
Relative fluorescence was normalized by average fluorescence intesity of eIF4A3 in before ice incuabtion (Pre). N=120 from 3 Biological replicate
P-value was determined by two-tailed Mann whitney test
Relative fluorescence intensity of eIF4A3 around centrosome
Experiment 1					Experiment 2					Experiment 3
Pre	0 min	1 min	3 min	15 min	Pre	0 min	1 min	3 min	15 min	Pre	0 min	1 min	3 min	15 min
1.61236	0.366179	0.91628	0.725934	0.612722	1.84856	0.467886	0.514466	0.447956	1.34379	1.03662	0.376869	0.785553	0.781708	0.542537
0.374782	0.384258	0.829583	0.719709	0.736942	1.66309	0.478543	0.448494	1.73108	0.932634	0.58719	0.435177	1.67527	0.777973	0.650994
1.05738	0.227176	0.958592	0.512325	0.666215	1.22802	0.703239	0.890751	0.612013	0.791368	0.975485	0.159771	0.667899	1.02693	0.94836
0.941757	0.492628	0.460445	0.773918	0.957633	1.20912	0.366992	0.882303	1.20011	0.807937	1.27498	0.53953	0.563281	0.97357	1.42252
1.11271	0.471447	0.8473	1.30022	1.84924	1.27416	0.344247	0.623773	1.26225	0.526153	1.15685	0.767501	0.608422	1.12242	0.715109
0.956409	0.454714	0.516945	0.675722	1.53072	0.734523	0.590823	1.04614	0.913862	0.983082	2.10569	0.393081	0.595667	1.57687	0.950591
0.700013	0.495786	0.650385	0.301629	0.814849	0.238469	0.505662	1.02501	0.789432	1.13531	0.9785	0.308037	0.693994	0.805221	0.718862
1.0247	0.345844	0.848184	0.428326	0.954515	1.48901	0.197917	0.653213	1.32222	0.971629	1.12861	0.596943	0.691082	1.04164	0.94836
0.915956	0.417809	0.647975	1.01124	0.76057	0.517758	0.725182	0.468325	1.43714	0.441643	0.672014	0.400581	0.381427	1.06845	1.43205
1.60913	0.294474	0.551697	1.51471	1.37919	0.737244	0.517846	0.955807	1.14199	0.823257	0.776652	0.581887	0.762696	0.42117	0.739346
0.818842	0.333014	0.244545	0.722031	0.820875	0.852623	0.474436	0.893883	1.05094	1.57648	0.866309	0.493765	0.73603	0.336526	1.0437
0.805397	0.511242	0.58454	0.969814	0.700754	0.468633	0.425103	0.513823	0.872658	1.12904	0.67123	0.503566	0.886006	0.646832	1.24602
0.924988	0.395997	0.737293	0.698066	0.553229	0.753519	0.790446	1.01753	1.35864	0.831369	0.501927	0.288433	0.692508	1.30441	1.18364
0.922213	0.437132	0.940184	0.492689	0.47474	0.738187	0.294245	0.572301	0.58371	0.389552	1.2263	0.375915	0.412348	0.645498	1.76403
0.77391	0.681424	0.693614	0.169722	0.650421	0.86508	0.923756	1.19476	1.06946	1.1516	0.805185	0.425707	0.636776	0.890378	0.721078
1.09066	0.857177	0.923758	0.364324	0.612464	0.997641	0.572175	0.463953	0.786318	0.581944	1.12082	0.41031	0.765886	0.559111	0.929369
0.447112	0.774126	0.59375	0.884926	0.779438	0.718375	0.480962	0.486365	0.741361	0.917679	1.6817	0.391949	1.03069	0.490944	0.439621
0.376684	0.23745	1.12974	0.533386	1.25519	0.604589	0.590957	0.329203	0.589154	1.27429	0.533514	0.3507	0.280849	0.552255	0.736123
0.753578	0.457598	0.47153	0.365875	0.66296	1.40774	0.441471	0.405426	0.417765	2.10891	0.554253	0.38297	0.731905	0.519112	0.804594
0.552011	0.605419	1.05295	0.339638	0.542676	1.11712	0.540144	0.438818	0.523876	1.27855	0.638886	0.533357	0.668576	0.474684	0.72712
1.54208	0.344381	0.29735	0.554722	0.517912	0.563453	0.727329	0.48591	0.906155	1.41008	0.65197	0.505363	0.926494	0.451791	0.439322
2.10141	0.447823	0.898472	0.570886	0.370572	1.19482	0.462937	0.755768	1.35518	1.25777	0.870945	0.267989	0.497127	0.408198	0.732722
0.868781	0.577468	0.479139	0.429028	0.83343	0.549486	0.587349	0.452077	0.640465	0.497016	1.37355	0.347258	0.808243	0.665916	0.597851
0.86344	0.513814	0.393923	0.99266	0.746795	1.00462	0.671593	0.558689	0.557944	1.40652	0.880193	0.355194	0.401993	0.471114	0.86164
0.694765	0.689046	1.10357	0.995349	0.434194	0.812207	0.664155	0.774135	0.677162	1.24174	0.985005	0.60646	0.949963	0.916547	0.563012
0.734203	0.534698	0.879887	0.356699	1.38099	0.545812	0.564375	1.16958	0.446599	0.619578	0.536263	0.559253	1.15637	1.25237	0.659564
0.598612	0.429993	0.334283	0.468863	0.54442	1.31491	0.509401	1.04554	0.532776	2.14805	1.07897	0.490684	0.698427	0.994813	1.12177
1.76104	0.536397	0.358772	0.958804	0.303935	0.498893	0.807962	0.347522	1.11537	1.55464	1.07712	0.878188	0.596113	0.505426	1.05349
0.792573	0.661446	0.799859	0.682605	0.321069	0.653612	0.859228	0.507813	0.964982	1.8538	1.15743	0.580107	0.544029	0.64544	0.975717
1.76156	0.474246	0.400777	1.08733	0.669639	0.827059	0.314061	0.750931	2.12625	1.82693	1.16564	0.518451	1.19841	1.12367	0.350309
1.18466	0.366009	0.581349	0.54337	0.815327	1.3219	0.40922	0.53716	0.387943	0.738698	1.13351	0.445188	0.631748	0.624392	0.847469
1.52234	0.376772	0.302388	0.932298	0.906563	0.536144	0.349071	0.323581	0.589154	0.99784	1.69398	0.804609	0.891216	0.795349	0.417355
0.961858	0.47933	0.46321	0.810698	0.764515	1.16843	0.119533	0.816357	0.873537	1.33777	1.19538	0.579032	0.505926	0.606134	1.05263
0.924467	0.374611	0.657191	0.490593	0.9974	0.939219	0.616087	0.333321	1.21569	1.82732	0.875237	0.599932	0.37981	0.509544	0.67972
1.04974	0.799495	0.625016	0.716618	0.53535	1.11768	0.423475	1.36453	0.682101	0.651962	1.20281	0.289515	0.371215	0.246783	1.00989
1.49935	0.322667	0.61647	1.14679	0.450946	0.694527	0.522014	0.536217	0.74815	0.95355	0.817195	0.192564	0.360378	1.1441	0.684109
0.597597	0.4538	0.545942	0.769334	0.932423	2.13879	0.672833	0.981956	1.27535	1.47418	0.928597	0.372091	0.714761	0.760752	0.595828
1.25915	0.75103	0.590411	0.442174	0.690181	1.75633	0.593558	0.670433	0.602364	1.22434	0.846588	0.168818	0.25563	0.507345	1.10432
1.00313	0.350238	0.552579	1.70035	0.78841	0.974887	0.455301	1.29371	0.591247	1.18537	0.987288	0.25418	0.876656	1.11275	0.745379
0.508682	0.238143	0.451287	0.893512	0.505974	1.92378	0.509746	1.07491	1.01707	1.83775	1.24962	0.25759	0.563698	1.7409	0.441233
P-value (Pre vs 0min, 0 min vs 1 min, 1 min vs 3 min, 3 min vs 15 min, Pre vs 15 min): 4.696130883335755e-28, 8.197011979575507e-10, 0.01308197016564223, 0.02357616956617612, 0.06414760698817148
Median Value (Pre, 0 min, 1 min , 3 min, 15 min) : 0.940488046, 0.47284674, 0.642375477, 0.733647768, 0.8181010165

## Sheet: Figure 5 d, e
Proportion of cells with BICD2 (Fig.5d) and NIN RNA (Fig.5e) around cenrosome
N=3 Biological replicates, P-value was determined by two-tailed t-test in Graphpad prism7. Total cell numbers are depicted in tables.
Bar graphs are made by graphpad prism 7
	BICD2	siCtrl	sieIF4A3	siY14		NIN	siCtrl	sieIF4A3	siY14
	Experiment1	0.884615	0.788462	0.808824		Experiment1	0.819277	0.3875	0.130952
	Experiment2	0.875	0.851852	0.813187		Experiment2	0.666667	0.153846	0.0694444
	Experiment3	0.77551	0.809524	0.704545		Experiment3	0.780488	0.18	0.177778
	Avg	0.845042	0.816612	0.775519		Avg	0.755477	0.240449	0.126058
	Stev	0.0604078	0.0322842	0.0615033		Stev	0.0793198	0.12802	0.0543322
	Total cell number	213	175	203		Total cell number	169	169	201
	P-value (Ctrl vs sieIF4A3, siCtrl vs siY14): 0.5119, 0.234945369					P-value (Ctrl vs sieIF4A3, siCtrl vs siY14, sieIF4A3 vs siY14): 0.0041, 0.0003448741, 0.2274

## Sheet: Figure 6 b, d, e
Relative fluorescence intensity of NIN around centrosome in RPE1 cells. Raw data available upon request.
Box plots are made by using matplotlib, P-value was determined by two-tailed Mann whitney test
N=120 in 3 Biological replicates, Relative fluorescence was normalized by average fluorescence intesity of NIN in siCtrl treated cells. (Fig.6b)
	Relative fluorescence intensity of NIN around centrosome
	Experiment1			Experiment2			Experiment3
	siCtrl	sieIF4A3	siY14	siCtrl	sieIF4A3	siY14	siCtrl	sieIF4A3	siY14
	0.681844	0.571644	0.275335	0.733883	0.653485	0.598976	0.724862	0.342807	0.40649
	1.1117	0.508936	0.663514	1.41937	0.434319	0.724634	0.382661	0.437812	0.359033
	0.841709	0.614546	0.454971	1.13996	0.787456	0.847484	0.810009	0.642441	0.348061
	0.624348	0.668487	0.356411	0.734532	0.69717	0.798619	0.763676	0.704698	0.321431
	0.747837	0.512273	0.611682	0.643789	1.01895	0.560275	1.07743	0.189705	0.401797
	0.937643	0.277398	0.315538	0.8414	0.543072	0.46415	1.08258	0.556816	0.491354
	1.16017	0.466539	0.107856	0.962252	0.390587	0.401264	0.516302	0.357694	0.651876
	1.62013	0.907692	0.247221	0.84227	0.436667	0.277006	0.704872	0.288697	0.262766
	1.19998	0.612826	0.206137	0.666506	0.814846	0.534318	0.652494	0.197281	0.460005
	0.777953	0.481868	0.534189	1.0409	1.26672	0.647809	1.03672	0.242854	0.228124
	1.34709	0.2058	0.149084	0.549192	0.845285	0.420689	1.16574	0.256876	0.265703
	1.20745	0.578402	0.622392	0.891673	1.05633	0.566461	1.10753	0.62187	0.434419
	1.02576	0.96641	0.819245	0.721289	1.13823	0.380754	0.98159	0.438363	0.689407
	1.07578	0.725223	0.893885	0.71348	0.506961	0.539832	0.834528	0.670161	0.170861
	1.77353	0.604241	0.391117	1.03425	1.1836	0.752972	0.868495	0.289591	0.458191
	0.809605	0.368018	0.500984	1.00431	0.656708	1.32068	0.826813	0.34533	0.194985
	0.99766	0.0877855	0.291	0.764925	0.975317	1.10229	0.939623	0.337726	0.533234
	0.852041	0.590531	0.527009	1.02399	0.643332	0.391538	1.30585	0.296382	0.425496
	0.865334	0.361228	0.433242	0.662394	1.4226	0.464568	1.55525	0.261048	0.687171
	0.719899	0.314519	0.426631	0.717924	0.867442	0.9086	1.06569	0.237947	0.442897
	0.811513	0.48555	1.08531	0.650227	0.48793	0.288354	1.06253	0.0110411	0.386347
	1.0375	0.317309	0.674268	1.38205	1.41162	0.411125	1.05467	0.342487	0.56132
	1.0953	0.181105	0.761987	1.0814	0.524209	0.445696	1.00823	0.247092	0.564053
	1.03699	0.179384	0.494884	1.27831	0.785412	0.546936	1.12217	0.951759	0.510943
	0.917919	0.794279	0.363118	1.03807	0.729996	0.421194	1.01961	0.225677	0.306372
	0.937038	0.48555	0.417561	1.15622	1.03766	0.904872	0.805397	0.718961	0.696625
	1.16111	0.396739	0.234982	1.57431	0.374262	0.467196	1.031	0.202661	0.369553
	0.793893	0.512156	0.223829	1.22326	0.880858	0.461945	1.14312	0.317553	0.403896
	0.898403	0.461591	0.183992	1.34542	0.314193	0.529672	0.963889	0.327897	0.72867
	0.762367	0.353347	0.950246	1.01215	1.07429	0.515883	1.25715	0.898254	0.742293
	1.11611	0.443706	0.443851	1.36293	0.71066	0.554286	1.43461	0.306131	0.369553
	1.17911	0.790686	0.189161	1.71775	0.49518	0.545019	1.62579	0.663514	0.394169
	0.873254	0.196962	0.206517	0.919156	0.854432	0.631964	1.57762	0.564748	0.592488
	0.982737	0.139226	0.604797	0.871472	0.817008	0.799212	1.09198	0.663763	0.432684
	0.836134	0.436097	0.396541	0.821738	0.926246	0.443861	0.511983	0.834532	0.141426
	1.17062	0.735174	0.487157	0.547543	0.988695	0.646924	0.755779	0.347554	0.47636
	0.852547	0.307322	0.948416	1.97114	0.928679	0.385855	0.736608	0.481301	0.200714
	0.972951	0.600815	0.3885	0.985893	1.07411	0.438796	1.1139	0.836344	0.232436
	1.2329	0.3995	0.331352	1.33387	0.499397	0.623853	1.307	0.477318	0.351883
	0.95412	0.743531	0.936619	0.618798	0.391585	0.663777	0.974251	0.20512	0.643625
	P-value (siCtrl vs sieIF4A3, siCtrl vs siY14, sieIF4A3 vs siY14) : 6.450794661117112e-22, 2.25276824743751e-30, 0.1055090565072494
	Median Value (siCtrl, sieIF4A3, siY14) : 0.984314551, 0.510546107, 0.459098188
Proportion of cells with ectopic PCM1 foci with FOP was analyzed by PCM1 and FOP staining (Fig.6d).											Proportion of ciliated cells was analyzed by Poly-glutamylated tubulin staining (Fig.6e).
N=3 Biological replicate, P-value was determined by two-tailed t-test in Graphpad prism7. Cell numbers analyzed is depicted.											N=3 Biological replicate, P-value was determined by two-tailed t-test in Graphpad prism7. Cell numbers analyzed is depicted.
Bar graphs are made by graphpad prism 7.											Bar graphs are made by graphpad prism 7.
		con	4A3	Y14								con	4A3	Y14
	Experiment1	0.113208	0.921569	0.876923							Experiment1	0.796296	0.464286	0.439394
	Experiment2	0.121951	0.8	0.725806							Experiment2	0.738462	0.339286	0.38806
	Experiment3	0.156863	0.846154	0.755102							Experiment3	0.836364	0.394366	0.27451
	AVG	0.130674	0.855907	0.785944							AVG	0.790374	0.399313	0.367321
	STEV	0.0230978	0.0613684	0.0801403							STEV	0.049219	0.0626466	0.0843757
	Total cell number	145	166	176							cell num tot	174	183	184
	P-value (siCtrl vs sieIF4A3, siCtrl vs siY14, sieIF4A3 vs siY14) : 0.000043753, 0.000168812, 0.2962										P-value (siCtrl vs sieIF4A3, siCtrl vs siY14, sieIF4A3 vs siY14) : 0.001049695, 0.0016895748, 0.6258

## Sheet:  Fig.S1 e, f, i, j
Relative fluorescence intensity of eIF4A3 in nucleus (Fig.S1e). Raw data available upon request.													Relative fluorescence intensity of Y14 in nucleus (Fig.S1f). Raw data available upon request.
Relative fluorescence was normalized by average fluorescence intesity of eIF4A3 in Quiescent mNSC. N=120 in 3 Biological replicate													Relative fluorescence was normalized by average fluorescence intesity of Y14 in Quiescent mNSC. N=120 in 3 Biological replicate
P-value was determined by two-tailed Mann whitney test													P-value was determined by two-tailed Mann whitney test
	Relative fluorescence intensity of eIF4A3 in nucleus												Relative fluorescence intensity of Y14 in nucleus
	Experiment1		Experiment2		Experiment3								Experiment1		Experiment2		Experiment3
	mNSC	Ependymal cell	mNSC	Ependymal cell	mNSC	Ependymal cell							mNSC	Ependymal cell	mNSC	Ependymal cell	mNSC	Ependymal cell
	1.21719	1.15187	0.814499	0.824051	1.1066	2.1804							0.779848	1.94621	1.4032	1.49864	0.894497	1.45416
	1.09502	1.09278	0.864691	1.52022	1.01322	2.51708							0.268363	2.4415	1.80364	1.45807	1.03027	1.46301
	1.14444	1.34502	0.989467	1.34445	0.738691	3.97752							0.704764	2.42297	1.59866	1.25096	1.29487	1.77004
	0.78596	0.942379	0.999988	1.5628	0.96504	1.73889							0.959959	2.53353	1.07966	1.26938	1.22625	2.04121
	0.801264	1.75952	1.12213	0.665675	1.48404	2.34476							0.731407	1.96538	0.9524	0.843327	1.24534	1.29388
	1.46098	1.84456	1.00734	0.931001	1.27064	2.91879							1.16689	2.58544	1.13666	1.12785	0.878904	2.06497
	0.953541	1.60386	0.0680688	1.11366	0.997916	2.26109							0.826479	3.01124	1.04843	1.33269	0.92127	1.10905
	1.03384	1.48482	0.974064	1.14906	1.14169	1.8212							1.10459	2.79793	1.1649	0.901522	1.13435	1.49167
	1.20572	1.38409	0.832935	1.42762	0.947081	2.52683							0.980491	2.6126	1.15966	1.65387	1.23037	1.43644
	1.0845	1.22824	0.716367	0.791817	1.01894	2.09752							1.16778	2.68636	1.10437	1.34368	1.08845	0.937195
	0.93586	0.708976	1.08221	0.886053	1.22404	2.01904							0.632627	1.87452	0.827606	1.4484	0.750527	1.25813
	0.951032	1.12259	1.13148	1.03232	0.993843	3.81894							0.769042	2.8948	0.894018	1.07333	0.82959	0.920213
	1.08081	1.28647	0.920863	0.387888	1.26211	2.12424							0.916956	1.9061	1.04287	1.89072	1.03193	1.21084
	1.14647	2.03277	1.11451	0.377043	1.06276	1.55432							0.84642	1.89498	1.2069	1.38058	1.15187	1.329
	1.47987	2.01052	1.01842	0.797002	1.56046	4.37734							0.921242	1.45804	0.994112	1.05781	0.905041	1.5835
	0.858161	1.10067	0.941619	0.762914	1.21992	1.76924							1.2429	2.27883	0.926809	1.43139	0.904486	1.18961
	0.94458	1.65837	1.14235	0.317582	1.37029	2.51489							0.883253	2.05897	1.10448	1.15364	0.669509	1.33237
	1.08174	1.08569	1.07337	0.833218	1.01666	1.91246							1.0332	2.43919	1.2255	1.24761	0.799126	1.60645
	0.755593	2.28099	0.935134	0.453831	1.63711	2.48539							0.76205	2.65247	0.922411	1.06649	0.977894	1.37835
	1.05746	1.97744	0.890333	0.380093	0.970765	2.22185							1.10936	2.55822	0.902534	0.949548	0.932046	1.42938
	0.986047	1.65014	1.16891	0.435043	0.974315	1.85606							1.1074	2.76237	1.07745	1.17056	0.923561	1.29172
	0.886554	1.38958	0.900332	0.531206	0.668376	2.89046							0.987928	2.24726	0.837487	1.57133	0.83381	1.41142
	0.945291	1.36936	0.88167	0.42794	0.912477	1.48726							1.08003	2.63942	1.1725	1.72343	1.06053	1.30333
	1.03744	1.62207	0.816584	0.663701	0.934028	1.93496							0.974833	1.94831	1.2053	1.01904	1.16581	1.4133
	1.31046	1.9825	1.15282	0.627188	0.776161	2.06405							1.08484	2.42475	1.05267	0.955765	1.12177	2.11589
	1.02142	1.71971	0.994421	0.18552	0.87717	1.84179							1.08946	2.14661	0.844045	1.06259	1.1463	2.17808
	1.06384	1.39701	0.917807	0.267726	0.645583	1.43338							1.06105	1.98229	1.08809	1.78595	1.17208	1.53078
	1.07391	1.18437	0.945619	0.661541	1.00712	1.85374							1.11927	2.47329	0.791616	1.0741	0.932389	2.14333
	0.920063	1.294	1.37189	0.295711	0.718637	2.02427							0.786703	2.41084	1.3113	1.67019	1.09616	1.00487
	0.874834	1.20362	0.738373	0.435518	0.887132	3.28896							1.46252	1.0808	0.996961	1.24296	0.886595	1.50613
	0.802119	1.19634	0.982842	0.612255	0.783869	1.58623							1.14193	1.13072	0.826399	1.36322	1.05632	1.75045
	0.853444	1.30345	1.04154	1.12892	1.20627	1.74673							1.21832	1.73104	0.810601	1.23571	1.14867	1.68399
	0.905811	1.39892	0.991108	0.855648	0.980273	1.83375							1.03687	2.453	0.827898	1.12795	0.853577	1.85276
	1.01641	1.24749	0.908737	0.933363	0.621769	1.58499							0.999114	1.83551	0.574965	1.03562	0.975981	1.9523
	0.819735	1.26243	1.86365	0.843432	0.682697	2.89789							0.936037	1.66689	0.774124	1.24176	0.951485	1.7831
	0.936084	1.51443	1.10357	1.14813	0.666025	1.43483							1.16658	1.16199	0.854265	1.34261	0.885665	1.40389
	1.12557	1.1773	1.01072	0.906346	0.877186	1.96471							1.00954	2.43485	0.649168	1.00642	0.998149	1.29084
	0.602271	1.76832	1.13303	0.629108	1.22181	2.06604							1.12154	2.01409	0.786688	1.54158	1.07226	1.59241
	0.857907	1.27443	1.30836	0.899668	0.863913	1.30072							1.8656	1.78435	0.830721	1.34148	1.12487	1.08688
	0.886738	0.903192	1.12818	0.505833	0.693369	1.65547							0.942813	2.04895	0.756369	0.889704	0.697416	1.29262
	P value (mNSC vs Ependymal cell) : 2.098679064545185e-08												P value (mNSC vs Ependymal cell) : 5.834851831650595e-26
	Meidan Value (mNSC, Ependymal cell) : 0.9877567265, 1.3868345465												Meidan Value (mNSC, Ependymal cell) : 0.997554937, 1.495155885
Relative fluorescence intensities of eIF4A3 and SC35 were plotted along the position.										Relative fluorescence intensities of Y14 and 9G8 were plotted along the position.
Average fluorescence intensities of eIF4A3 and SC35 on the line are set to 1.0.										Average fluorescence intensities of Y14 and 9G8 on the line are set to 1.0.
Raw data available upon request.										Raw data available upon request.
	Intensity profile on speckles (Fig.S1i)									Intensity profile on speckles (Fig.S1j)
	Position on the line (micron)	eIF4A3	SC35							Position on the line (micron)	Y14	9G8
	0	0.625269	0.677702							0	0.525118	0.651688
	0.108	0.627301	0.736415							0.108	0.503496	0.67877
	0.216	0.635632	0.821514							0.216	0.538763	0.722982
	0.324	0.696058	0.91263							0.324	0.619271	0.76965
	0.432	0.790614	0.903204							0.432	0.767387	0.835326
	0.54	0.915047	0.89539							0.54	0.908931	0.921233
	0.648	1.06547	0.990553							0.648	1.05959	1.03326
	0.756	1.2088	1.11588							0.756	1.1748	1.13032
	0.86401	1.31653	1.1423							0.86401	1.20527	1.21417
	0.97201	1.42329	1.15535							0.97201	1.17832	1.2723
	1.08001	1.4252	1.17199							1.08001	1.20483	1.30417
	1.18801	1.4109	1.20744							1.18801	1.34875	1.31752
	1.29601	1.39016	1.26628							1.29601	1.42513	1.30801
	1.40401	1.35183	1.39591							1.40401	1.40637	1.31209
	1.51201	1.27861	1.42295							1.51201	1.4296	1.29796
	1.62001	1.24022	1.28302							1.62001	1.39569	1.26244
	1.72801	1.21675	1.16865							1.72801	1.28464	1.19982
	1.83601	1.14589	1.08636							1.83601	1.178	1.12316
	1.94401	1.03364	0.943556							1.94401	1.09972	1.03554
	2.05201	0.899869	0.824808							2.05201	1.03756	0.955291
	2.16001	0.776831	0.793524							2.16001	0.971426	0.901568
	2.26801	0.719863	0.794258							2.26801	0.926193	0.864994
	2.37602	0.641547	0.761903							2.37602	0.861591	0.793291
	2.48402	0.589788	0.751791							2.48402	0.7531	0.736385
	2.59202	0.5749	0.776603							2.59202	0.634164	0.693848
										2.70002	0.562288	0.664223

## Sheet: Fig.S2 c, d
Fraction of cells with detectable Y14 was analysed by Y14 staining around centrosome (Fig.S2c).										Relative fluorescence intensity of Y14 around centrosome in proliferating and quiescent RPE1 cells. Raw data available upon request.
N=3 Biological replicate, P-value was determined by two-tailed t-test in Graphpad prism7.										Box plots are made by using matplotlib
										N=120 in 3 Biological replicate
										Relative fluorescence was normalized by average fluorescence intesity of Y14 in proliferating cells. (Fig.S2d)
	Fraction of cells with detectable Y14 around centrosome									P-value was determined by two-tailed Mann whitney test
		Proliferating cells	Quiescent cells
	set1	0.867925	0.2							Relative fluorescence intensity of Y14 around centrosome
	set2	0.636364	0.0625							Experiment 1		Experiment 2		Experiment 3
	set3	0.72093	0.186047							Proliferating cells	Quiescent cells	Proliferating cells	Quiescent cells	Proliferating cells	Quiescent cells
	avg	0.149516	0.741739							0.918409	1.3274	0.505374	1.4593	1.21171	2.36763
	stev	0.0756799	0.117175							1.19693	1.18332	0.870616	1.29168	1.29795	1.92866
	total cell number	136	140							0.658152	1.54933	0.980153	2.04679	0.702219	1.2929
	P-value: 0.001821									0.456506	1.63525	1.07299	1.94219	1.05363	1.03255
										1.06486	1.44112	0.795365	2.63525	1.00364	1.84146
										1.10342	1.2802	1.13679	1.8439	1.16921	1.70361
										0.916237	2.15153	1.22706	2.80641	1.2963	1.49701
										0.850059	1.8969	0.813753	1.77272	1.13915	0.941815
										1.26598	1.43497	1.05301	0.99419	1.10921	1.27665
										0.963752	0.690166	0.899243	0.829555	1.01915	1.2292
										1.57184	1.14874	0.723156	1.26304	0.717269	1.58009
										0.976221	0.903547	0.694323	1.09962	0.885652	1.2238
										1.40816	1.00443	0.933335	1.20082	0.95108	1.6612
										1.58893	0.971447	0.564116	1.28301	0.946281	1.45873
										1.16818	1.22258	0.920932	1.37677	0.714428	0.90668
										1.25824	1.52091	0.760657	1.56985	0.509877	1.0561
										1.26214	1.67033	1.15215	1.76474	0.720123	1.23293
										1.67633	1.05431	0.88295	1.63331	0.948515	1.42727
										1.25224	0.861109	1.01289	1.0937	0.576595	1.58443
										0.979727	1.72865	0.920059	1.0765	0.994572	1.86194
										0.75314	1.29528	0.905722	1.81447	0.765475	1.70156
										1.04408	1.17466	1.04575	1.12248	1.03411	2.36007
										0.883053	1.61821	0.623495	1.68684	1.20859	0.952394
										0.93147	1.98318	1.06495	1.16132	0.94719	1.45603
										1.02321	0.828303	1.10345	1.29788	0.670045	1.6503
										0.969264	0.97604	0.931674	1.61375	1.23327	1.65081
										0.751448	0.83295	1.17661	1.13448	0.962989	1.92349
										0.807309	1.48196	0.955171	1.42246	0.769741	2.38514
										0.864512	0.739517	1.21863	1.73421	0.67436	1.50733
										1.02577	1.60217	0.90649	1.94918	1.24475	1.35852
										1.24283	2.21967	1.11591	1.49381	0.870662	1.51101
										0.986615	0.806181	1.78084	1.5312	1.04524	1.97094
										0.978346	2.24821	1.18682	1.35519	1.19537	1.03082
										1.16339	1.85623	1.00825	1.29193	0.810134	1.10194
										1.06864	1.84873	1.27857	2.0183	1.75701	1.53582
										1.18712	1.50854	0.660524	2.02097	1.39713	1.24204
										1.10087	1.63971	1.13692	1.75751	0.952064	1.40238
										0.559963	0.926773	1.23119	1.82737	0.547844	2.58801
										0.902273	0.894637	1.10404	2.81343	0.596512	1.75215
										0.63376	1.84498	1.12226	0.97055	0.53318	2.05678
										0.546545	1.05831	1.21288	2.96755	0.705458	0.917288
										1.0175	1.39917	1.00692	2.55233	1.27323	1.40086
										1.12703	0.936828	1.1831	1.3797	1.27935	1.55937
										0.740328	1.0933	1.15988	1.39495	0.929509	2.37858
										0.7319	1.04268	1.43997	1.71712	1.25547	1.81227
										1.19203	1.60359	1.15704	2.40833	1.4906	2.22223
										0.663701	1.31664	0.823034	1.73052	1.24249	1.28645
										0.928315	1.31004	0.764133	1.56305	1.38025	2.11211
										0.716881	1.41526	0.74139	2.07367	1.32158	1.90646
										0.922403	1.27907	1.03545	1.8993	0.939839	1.10776
										P-value (Proliferating vs Quiescent cell) : 6.8884231584033065e-25
										Median (Proliferating vs Quiescent cell): 0.990593575, 1.4878860255

## Sheet: Fig.S3 b, d, e, f
Relative fluorescence intensity of Y14 around centrosome after cell cycle re-entry (Fig.S3b ).														Cells were selected based on their morphology (SSC versus FSC: “Cells” population).
Box plots are made by using matplotlib														Cell cycle analysis was performed on single cell population using FlowJo module for cell cycle.
N=120 in 3 Biological replicate														Doublets of cells were excluded based on Hoechst fluorescent parameters (Hoechst-A versus Hoechst-W: “Single cells” population).
Relative fluorescence was normalized by average fluorescence intesity of Y14 in 0 h.														Proportion of cells in each cell cycle is depicted (Fig.S3e).
P-value was determined by two-tailed Mann whitney test
Relative fluorescence intensity of Y14 around centrosome																cells/Single Cells/Cell Cycle | %G1	cells/Single Cells/Cell Cycle | %S	cells/Single Cells/Cell Cycle | %G2
Experiment 1				Experiment 2				Experiment 3						0 hr	Experiment 1	76.2	12.6	1.64
0h	8h	16h	24h	0h	8h	16h	24h	0h	8h	16h	24h				Experiment 2	85.6	9.87	1.18
1.44972	1.04641	0.428356	0.235488	0.537777	1.71877	0.339817	0.466241	0.456465	1.68191	0.658099	0.559641				Experiment 3	72.1	15.1	2.28
1.44875	1.15993	0.493669	0.558641	1.66311	0.69808	0.257817	0.504917	1.01993	1.34542	0.748162	0.465043				Experiment 4	67.2	15.4	2.32
0.686947	1.28579	0.682922	0.289655	0.855401	0.814696	0.337579	0.566472	1.29714	1.18753	0.834488	0.314288			8 hr	Experiment 1	67.5	12.3	1.46
0.915474	0.941592	0.595003	0.528945	0.777938	1.00706	0.370057	0.457245	0.470658	1.20156	0.738244	0.665943				Experiment 2	68.5	12.3	1.73
1.71432	0.895084	0.374042	0.364422	0.9738	1.02942	0.210913	0.878161	1.48618	1.61248	0.546204	0.504383				Experiment 3	61.9	12.7	5.02
0.967347	1.1807	0.759044	0.756495	1.08471	0.337563	0.360947	0.296878	0.960999	1.33928	0.574268	0.448708				Experiment 4	58.1	15.2	3.63
1.51443	2.0563	0.478447	0.593457	1.2965	0.760949	0.417951	0.639858	0.808367	1.09408	0.850836	0.429424			16 hr	Experiment 1	46	32.9	2.24
0.740518	0.958472	0.474593	0.498751	1.26359	0.775267	0.437389	0.755578	1.07178	0.631246	0.508352	0.573811				Experiment 2	51.4	33.7	1.5
1.64928	1.00959	0.830227	0.297096	0.744369	0.776547	0.536125	0.300526	0.886981	0.656813	0.393522	0.632663				Experiment 3	42.1	34.8	2.76
1.22668	1.44324	0.461608	0.958791	1.14272	1.50821	0.302286	0.516739	1.47882	1.34732	0.497649	0.428793				Experiment 4	45.9	33.5	3.27
1.20896	0.681055	0.634895	0.707878	0.973523	0.906625	0.51557	0.446342	1.10257	0.765113	0.655657	0.514307			24 hr	Experiment 1	38	31.2	10.1
0.887238	0.92692	0.847162	0.588459	0.845365	0.839073	0.450686	0.663814	0.583276	1.15316	0.427804	0.442147				Experiment 2	40.9	32.6	10.5
0.717228	1.11055	0.466393	0.610942	1.04275	0.601561	0.453836	0.612516	0.31758	0.688581	0.898636	0.689016				Experiment 3	43.1	20.2	18.9
0.794789	0.908569	0.474593	0.428485	1.32371	1.17129	0.370629	0.420712	1.10847	0.80782	0.295924	0.412285				Experiment 4	49.8	19.8	13.6
1.14009	1.22122	0.991517	0.248021	1.32578	0.960517	0.288657	0.596704	1.15596	0.41018	0.893955	0.517479
0.600996	0.855464	0.594147	0.716439	1.88622	1.36555	0.601611	0.282035	0.786186	1.01519	0.590994	0.369				Average			STEV
1.33976	1.14118	0.621746	1.33007	1.49778	1.33447	0.62105	0.549808	1.0712	1.21465	0.621671	0.480425				G0/G1	S	G2/M	G0/G1	S	G2/M
0.611825	0.846592	0.271353	0.502008	2.03171	0.459226	0.777634	0.332738	0.753098	0.825059	0.867786	0.537287			0 hr	75.275	13.2425	1.855	7.80486	2.57499	0.547327
0.867186	0.70466	0.690757	1.06432	1.0507	0.790097	0.448528	0.767643	0.868413	1.11701	0.441542	0.738666			8 hr	64	13.125	2.96	8.62979	2.60414	0.577466
1.51887	1.18907	0.797648	0.207757	0.570493	0.855493	0.498028	0.528534	1.24641	1.55146	0.871667	0.440048			16 hr	46.35	33.725	2.4425	2.25296	1.70758	0.422009
0.89502	1.11617	0.726303	0.525643	1.11154	1.0398	0.516003	0.482118	1.38128	0.969158	0.753741	0.628286			24 hr	42.95	25.95	13.275	2.96915	1.49527	1.63167
0.712384	1.84217	0.701857	0.545791	1.03945	0.796637	0.402028	0.629284	0.638182	0.877206	0.625805	0.719057
1.37834	1.04815	0.825545	0.54718	1.10492	0.828289	0.816932	0.894631	0.74614	0.480949	0.517828	0.625576
0.878796	1.14	0.795074	0.573739	0.780184	0.625605	0.337701	0.526033	1.21919	0.917594	0.465985	0.568711			a-Puromycin blot image was detected by Image Quant LAS 4000 mini (GE healthcare) (Fig.S3f).
0.4758	0.930064	0.585828	1.03479	1.68931	1.00985	0.339851	0.147491	0.70077	0.506474	0.573207	0.691117			Total protein on the membrane was stained with PierceTM reversible protein stain kit (Thermo) by manufacturer’s instruction (Fig.S3g).
0.937477	0.713802	0.483216	0.693229	0.869821	1.35863	0.774979	0.917044	0.906491	0.856819	0.657314	0.503668
0.79215	1.07891	0.640211	0.612531	0.747333	1.08944	0.747303	0.316045	0.692552	0.965761	0.841594	0.494633
0.702568	1.61482	0.62463	0.499544	1.03138	0.839031	0.547628	0.695432	0.927788	0.679579	0.591791	1.06627
1.70092	0.959423	0.544608	0.372692	0.929524	0.924301	0.372594	0.791993	1.48935	0.909151	0.838069	0.293329
0.842516	1.01011	0.492649	0.237978	0.654498	1.17424	0.623026	0.618944	0.698584	1.1244	0.376557	0.479157
1.14322	1.02292	0.386223	0.688103	0.670645	1.57302	0.394603	0.48784	1.37002	0.683717	0.587306	0.868094
0.941548	0.815603	0.0937629	0.71793	0.752478	0.790914	0.731801	0.697361	0.713144	1.0369	0.990804	0.470669
0.676821	0.921753	1.05002	0.490544	0.5897	0.490442	0.497735	0.854531	0.720129	0.709285	0.772009	0.440514
0.306849	1.09478	0.398977	0.712875	0.347288	1.78563	0.607531	0.713238	0.558706	0.824869	0.568844	0.435278
1.22035	0.97611	0.598878	0.517659	0.65029	1.03544	0.593577	0.434482	0.748611	1.0561	0.763933	0.398165
0.532367	1.20556	0.433827	0.458617	0.565976	0.534081	0.555799	0.394058	0.736891	1.56368	0.713835	0.526726
0.575312	1.06302	0.507578	0.383339	1.18148	0.972018	0.531328	0.342744	1.75825	0.790115	0.356837	0.398165
1.17997	0.807429	0.799198	0.684653	0.871793	0.84818	0.510286	0.323795	1.8985	0.884689	0.553516	0.637083
0.982924	0.819348	0.102896	0.515881	0.704756	1.26013	0.413145	0.0441601	2.22164	1.52158	0.548624	0.453358
1.12426	0.629984	0.977646	0.454505	0.819679	0.945619	0.412879	0.487683	0.94332	0.519302	0.536955	1.17324
P-value (0 h vs 8h) : 0.5388378314009548
P-value (0 h vs 16h) : 2.3089595992943904e-21
P-value (0 h vs 24h) :1.2683432869016975e-23
Median (0h , 8h, 16h, 24h) : 0.9286558335, 0.963139312, 0.551070162, 0.517568928
														Relative translation activity was normalized by total protein staining. Translation activity at 0 hr is set to 1.0 (FigS3.e).
															set1	set2	set3	Average	STEV
														0 hr	1	1	1	1	0
														8 hr	3.88204	3.99338	2.14206	3.33916	0.847699
														16 hr	2.20269	3.28697	1.22533	2.23833	0.842036
														24 hr	3.38594	1.49515	0.929123	1.93674	1.05047

## Sheet: Fig.S4d, f, h, j
Relative fluorescence intensity of eIF4A3 around centrosome in quiescent RPE1 cells after treatment of indicated chemicals. Raw data available upon request.													Relative fluorescence intensity of Y14 around centrosome in quiescent RPE1 cells after treatment of indicated chemicals. Raw data available upon request.
Box plots are made by using matplotlib, P-value was determined by two-tailed Mann whitney test													Box plots are made by using matplotlib, P-value was determined by two-tailed Mann whitney test
N=150 in 3 Biological replicate, Relative fluorescence was normalized by average fluorescence intesity of eIF4A3 in DMSO treated cells. (Fig.S4d)													N=150 in 3 Biological replicate, Relative fluorescence was normalized by average fluorescence intesity of Y14 in DMSO treated cells. (Fig.S4f)
	Relative fluorescence intensity of eIF4A3 around centrosome												Relative fluorescence intensity of Y14 around centrosome
	Experiment 1			Experiment 2			Experiment 3						Experiment 1			Experiment 2			Experiment 3
	DMSO	Puromycin	Cycloheximide	DMSO	Puromycin	Cycloheximide	DMSO	Puromycin	Cycloheximide				DMSO	Puromycin	Cycloheximide	DMSO	Puromycin	Cycloheximide	DMSO	Puromycin	Cycloheximide
	1.5262	1.05506	1.20284	1.10561	1.39762	0.608284	1.6383	1.38682	2.05765				1.00882	0.94505	1.09871	1.03513	0.770245	0.913216	1.06375	1.32189	1.52921
	1.33544	1.97884	0.606203	0.803398	1.42727	1.06626	1.24977	0.860754	0.821437				0.989233	0.658002	1.2699	0.776287	0.842606	1.12426	0.928833	0.952637	1.50284
	0.373416	1.93211	1.10188	0.52044	0.944119	1.31932	1.3725	1.59347	1.40931				1.14067	0.456929	1.29379	1.11103	0.812892	1.41642	0.582029	1.49713	1.09638
	0.883344	1.04475	0.724149	1.1984	1.67174	1.03783	1.04481	1.18074	2.15368				1.2923	1.18547	0.620611	1.10663	1.50936	1.21975	0.467154	0.857517	1.28545
	1.2806	1.60937	1.73314	0.807473	0.918261	0.547233	0.480523	0.600502	0.981827				0.581357	1.35144	1.37359	0.641926	1.82574	0.831906	0.69209	1.80287	0.532747
	0.949864	0.848254	1.04724	0.402346	0.734641	0.823105	0.994066	1.8075	1.33875				1.48899	1.3968	0.938907	1.08549	1.37009	0.808841	1.34428	2.04312	0.733151
	0.494241	1.846	1.49435	1.59894	0.672388	0.846222	0.4375	1.43915	0.726545				0.72659	0.939913	1.77394	0.710136	1.73356	1.31988	1.85104	1.12062	1.35386
	1.36396	1.06234	1.41476	1.42741	1.6522	0.745162	1.65706	1.22959	0.512327				1.52289	1.04698	0.838587	1.02216	1.61923	1.2285	0.90722	2.00753	1.45514
	1.21908	0.540572	1.47132	1.23194	1.62875	1.19399	1.50697	1.73052	1.31831				1.17858	1.40664	1.87297	0.630934	0.967431	1.08594	1.38593	1.95837	1.67429
	0.496214	1.02301	0.883799	1.26632	0.656653	0.37702	0.902217	2.22784	0.664334				0.672008	1.02568	1.30672	0.974465	1.23312	1.4277	1.49951	0.981148	1.00432
	1.01439	2.04927	1.2866	0.901857	1.42423	1.56688	0.634836	1.12297	1.19217				1.11689	0.956045	1.74522	1.30101	1.52472	0.958559	0.772411	0.950256	0.757027
	1.54323	1.35918	1.05856	0.740675	1.54395	0.505707	0.64923	0.980231	1.00785				0.699952	1.28724	0.959695	1.08095	1.33901	1.45555	0.995974	1.04903	1.46728
	0.882181	1.78845	1.20364	0.602684	0.794424	1.07019	1.1641	0.828766	1.47716				1.05931	1.26295	1.25612	1.31912	1.33394	1.30026	1.19754	1.2916	1.19866
	1.09808	0.995648	1.52284	0.584145	0.269853	1.56279	1.21712	2.50607	1.23457				2.04283	1.24283	1.38407	1.27143	1.10334	1.38502	0.559445	2.11892	1.27816
	1.11697	1.58179	1.30916	0.494693	1.28784	1.69652	0.842291	0.959281	0.732859				0.998876	0.933874	1.17104	0.585132	0.927837	0.890635	1.15897	1.22691	1.67197
	0.780997	1.57753	1.30835	1.31061	0.67685	1.55995	0.720603	1.33985	0.7211				1.11427	1.49796	1.35742	0.630934	1.55091	1.11619	0.524302	0.9894	1.69975
	1.25234	0.861102	1.51833	0.942094	0.312925	1.04798	1.01644	1.33337	1.23314				1.36436	0.399334	1.78853	1.18204	1.50762	1.22078	0.858372	1.61959	1.40176
	0.628932	0.488043	0.920797	1.47925	2.08204	2.02994	1.0086	1.07116	1.05191				0.540499	0.981887	1.52564	0.876537	1.09606	1.05627	1.08613	0.907825	1.2114
	0.620809	0.752445	1.20706	0.954293	1.51872	0.49738	0.50077	2.55354	1.8802				1.34381	0.972252	1.70654	0.883879	1.22015	0.936765	0.872984	1.73704	1.82988
	0.620881	1.21424	1.33666	1.44091	1.88263	1.70989	0.825599	1.2934	0.629078				0.913194	0.454119	1.58412	1.75124	1.68848	1.02665	1.29679	1.36534	1.78353
	0.378726	0.748471	1.6515	0.600875	0.759628	1.85973	1.32049	2.0322	1.09807				1.17238	1.34518	1.38982	1.19282	1.26126	1.33922	1.11057	1.18637	1.31958
	1.72458	0.927699	1.86481	1.47513	1.45721	1.34738	1.43574	2.43851	1.65265				0.813482	0.936825	1.1425	1.46288	2.07151	0.91395	1.35439	1.03242	1.39911
	1.22515	0.459227	0.50759	0.697463	1.53125	1.00259	0.976453	1.86887	1.15231				0.919051	1.18915	1.37657	0.693985	1.53314	0.996201	0.867748	1.32122	2.10992
	0.846147	2.4636	0.984262	1.88629	0.653558	0.733449	0.839095	0.850783	2.08261				0.867126	1.47706	1.25228	0.77487	1.47888	0.883712	1.26761	0.745768	2.10716
	1.0361	1.27809	0.638963	2.32314	0.650307	0.826577	0.83472	0.663778	1.26886				1.14878	1.14391	0.958884	0.966423	1.28744	0.874535	1.05395	0.856947	1.12689
	1.03924	1.29595	1.26408	0.406333	1.24363	0.58421	0.3723	1.64522	1.96132				0.743555	1.84249	0.935401	0.844537	1.681	1.04819	1.16807	0.989226	1.21957
	0.834657	2.32856	1.2453	0.984576	1.45369	1.04264	1.13894	1.61313	1.84113				0.846057	0.751663	0.908059	1.15219	1.68216	0.894792	1.29833	1.05041	0.723966
	1.37092	0.930103	1.16915	1.15808	1.05362	1.21715	0.966001	0.841246	0.600377				0.915622	0.894254	1.36543	1.41615	1.13789	1.6051	1.44446	1.05221	0.814142
	0.899691	1.29678	1.27841	1.03386	0.42737	1.71092	0.487095	1.43411	1.24127				1.10495	1.26667	0.939294	1.03933	1.28803	1.46601	0.546644	1.32276	1.50484
	1.08277	1.57191	1.92124	1.38951	1.65751	1.45909	0.832038	1.48674	2.09861				0.946338	0.618369	0.922039	0.737774	1.28744	1.3801	0.272556	1.02249	0.526042
	1.33906	1.19501	2.04711	0.794353	1.74836	0.718487	0.965556	1.4101	2.31303				0.582622	0.966312	1.18396	0.63375	1.45812	1.18471	0.654878	1.53311	0.748978
	1.11407	2.35758	1.65601	1.15909	1.62861	1.23092	1.08593	0.769368	0.82031				0.894915	1.3684	1.29072	1.03632	1.24983	1.08435	0.970981	1.78554	0.999173
	0.911685	1.49133	1.1839	1.25306	0.99875	0.783135	0.744232	0.780193	1.08476				1.41649	1.21338	1.05971	0.935691	1.43998	0.644189	1.21364	1.10571	1.10468
	1.13535	2.06245	1.8061	0.615194	1.71648	1.06913	1.11828	2.35343	1.45223				1.21722	0.698311	1.21769	0.951287	0.971325	1.0477	0.65358	1.63681	0.854718
	1.91482	1.77223	1.65415	1.18706	0.351084	1.23092	1.38617	2.89252	0.701418				0.951	1.00751	0.927215	1.06821	0.752983	1.52117	0.725359	2.30603	2.28145
	1.37474	1.35406	0.746725	0.561749	1.25972	1.29577	0.950104	1.31377	1.17724				1.033	1.40994	1.50725	0.92385	1.68474	1.17164	0.618287	1.2517	0.992155
	0.858496	1.21286	1.61659	1.25306	0.580291	1.2322	0.901974	1.20446	1.24481				0.739294	1.40642	1.64087	0.713051	1.83633	1.33115	1.09899	1.67634	1.35872
	0.457398	0.859935	1.69803	1.27591	1.21328	1.42418	1.0193	1.06144	1.466				0.724443	0.939611	2.00645	0.6944	1.58691	1.16136	1.14765	1.05448	1.64893
	0.880767	1.69111	0.698397	1.01265	1.5921	1.19808	0.953338	1.92977	0.520614				1.20078	0.576834	1.4524	0.98531	1.09829	0.827635	1.02974	1.32768	1.075
	0.767976	1.14168	1.08781	0.80756	0.970919	0.704694	1.30442	1.30885	1.41868				0.871994	0.798639	1.28069	1.32974	1.08623	0.47122	0.772744	1.75106	1.93794
	1.00915	1.42393	0.961231	1.62609	0.764945	0.817981	1.32555	1.68285	1.48142				0.946424	1.04797	1.41988	1.33227	0.956607	1.31753	0.858913	1.21363	1.34878
	1.08718	2.0515	2.08947	1.26595	1.09582	1.33503	1.16183	1.18849	1.37656				1.01138	1.37169	0.993711	1.51708	0.931497	0.827002	0.64763	0.775357	1.24028
	0.830066	1.463	1.4727	0.893972	1.1577	0.821539	1.05578	1.35543	1.00872				0.705188	0.789928	0.90315	0.837482	2.21386	1.02782	0.930836	1.04391	1.51067
	1.12499	1.83019	1.4092	0.21528	1.24238	1.00411	0.700578	1.59193	0.220997				0.959158	0.761236	1.31651	0.812111	0.931967	1.0509	0.797171	1.1313	1.81143
	1.17063	0.64496	2.59874	0.820034	0.822596	1.63124	0.785532	1.60812	0.671283				0.776713	0.94273	1.17416	1.03026	0.769224	0.963313	0.914907	1.33308	1.36523
	1.04159	1.59936	1.30539	0.310891	0.220615	0.937633	1.59236	2.41882	1.47001				0.888775	1.54588	0.962148	0.748767	0.772659	0.941304	0.861372	1.5026	0.813917
	0.613446	1.33791	1.2304	0.76255	2.2371	1.47293	1.20482	1.5527	0.657839				0.934386	1.41428	0.641781	0.510248	1.08426	1.66706	1.11846	1.30604	1.04815
	0.913498	1.11145	1.49143	1.00037	0.490308	1.16777	0.557812	1.49407	1.14721				1.1361	1.71891	1.10711	1.01836	1.6065	0.967834	1.33762	0.633209	1.7784
	0.952788	1.23251	0.980531	0.771226	0.921204	1.17931	0.674752	2.74758	0.964226				1.37821	1.09838	0.933394	1.18393	0.384261	1.79672	1.91337	1.00729	0.930757
	0.583154	0.863486	0.761335	0.645197	0.732748	1.27774	1.44548	0.519972	1.64561				0.359185	0.838054	0.626913	1.48048	1.10053	1.15797	1.30476	1.75032	1.25611
	P-value (DMSO vs Puromycin): 6.725874652016447e-08												P-value (DMSO vs Puromycin): 9.796548855155802e-08
	P-value (DMSO vs Cycloheximide): 1.2535490900673328e-05												P-value (DMSO vs Cycloheximide): 2.1352004190795696e-08
	Median (DMSO, Puromycin, Cycloheximide) : 0.989320957, 1.2963668735, 1.21210534												Median (DMSO, Puromycin, Cycloheximide) : 0.9798873765, 1.213504361, 1.2145477365
Relative fluorescence intensity of eIF4A3 around centrosome in proliferating RPE1 cells after treatment of indicated chemicals. Raw data available upon request.													Relative fluorescence intensity of Y14 around centrosome in proliferating RPE1 cells after treatment of indicated chemicals. Raw data available upon request.
Box plots are made by using matplotlib, P-value was determined by two-tailed Mann whitney test													Box plots are made by using matplotlib, P-value was determined by two-tailed Mann whitney test
N=120 in 3 Biological replicate, Relative fluorescence was normalized by average fluorescence intesity of eIF4A3 in DMSO treated cells. (Fig.S4h)													N=120 in 3 Biological replicate, Relative fluorescence was normalized by average fluorescence intesity of Y14 in DMSO treated cells. (Fig.S4j)
	Relative fluorescence intensity of eIF4A3 around centrosome												Relative fluorescence intensity of Y14 around centrosome
	Experiment 1			Experiment 2			Experiment 3						Experiment 1			Experiment 2			Experiment 3
	DMSO	Puromycin	Cycloheximide	DMSO	Puromycin	Cycloheximide	DMSO	Puromycin	Cycloheximide				DMSO	Puromycin	Cycloheximide	DMSO	Puromycin	Cycloheximide	DMSO	Puromycin	Cycloheximide
	0.915587	0.897022	0.668169	0.486183	0.708978	1.68022	0.567761	0.492592	1.07358				0.79268	0.667925	0.590286	0.643394	0.102362	1.29865	0.724745	0.665949	0.54786
	0.439647	0.498438	0.705265	0.320496	0.864833	1.20438	1.06076	0.246371	1.98011				1.02538	0.98485	0.921693	0.856599	1.00773	1.46711	0.87308	1.22851	0.620441
	0.626389	0.592637	0.425008	0.620201	0.684089	0.706043	1.05555	0.548432	1.30548				0.852974	1.05265	1.15731	0.761192	1.48684	1.93994	1.26781	0.675856	0.584346
	0.420452	0.556752	0.89209	1.11506	0.829169	0.8756	1.33073	0.894521	1.40152				1.72985	0.645117	1.98448	0.744211	1.87295	1.87966	0.743269	0.776955	0.53651
	1.1922	0.59061	0.676443	1.06355	0.736084	0.638002	1.0706	0.519664	1.24892				1.28662	0.937359	1.48292	1.20368	1.0484	2.17694	1.08567	0.609056	0.578077
	0.785021	0.57716	0.654785	1.01315	0.641674	1.03765	0.503774	0.645974	2.05815				1.04206	1.0038	1.0389	0.86822	1.37705	1.61769	1.33794	1.73641	0.74809
	0.886259	0.260609	0.613217	0.696694	1.3936	1.08848	0.723793	0.620344	1.22375				0.894077	1.20501	0.681079	0.584274	1.11515	0.192685	0.731979	0.553124	0.600314
	1.25405	0.398183	1.70527	1.1197	0.621127	1.48136	1.13918	1.27004	0.87713				2.11862	0.915187	1.17483	0.718108	0.649142	1.20083	0.705183	0.86447	1.12055
	0.771928	0.439404	1.22571	0.992433	0.330192	0.653479	0.599561	0.949523	1.6469				1.5261	0.63724	1.44725	0.779198	1.93199	1.62335	1.78959	0.598216	0.561576
	1.30437	0.909337	1.21775	1.40193	0.609915	1.25689	1.65479	0.965994	0.783033				1.29438	0.615457	0.652207	0.85422	1.04073	1.17069	0.62196	1.36006	0.375428
	1.14954	0.867466	0.624905	1.13486	0.989151	2.4121	1.23116	0.882085	0.615295				1.32304	0.902498	1.58536	0.556347	1.4812	0.857738	1.62153	0.948109	0.460608
	0.89944	1.0588	0.541182	0.575077	0.915222	0.757606	1.84006	1.42954	0.884139				1.82625	1.10018	0.995456	0.920896	1.40908	1.51253	0.785078	0.866229	0.998539
	1.7833	0.661244	0.965305	0.447976	0.684549	1.1061	1.12354	1.3603	0.741601				1.20712	1.13785	1.49096	0.722577	1.90261	1.00486	0.917217	0.751637	0.653885
	0.804943	0.98945	0.874507	1.03796	0.624435	0.748063	1.02876	1.08939	1.0447				0.714501	0.785157	0.927219	0.416414	1.0932	1.36565	1.05908	0.741176	0.947749
	1.13812	0.755681	1.53219	1.56742	1.34152	0.755697	0.79362	0.643271	0.856641				1.18669	0.60295	1.24893	0.867133	1.63358	1.4019	0.857156	0.538532	0.524044
	0.511786	1.16112	1.00689	0.96937	2.25691	1.09255	0.678297	0.811384	1.28159				1.34956	0.734389	1.3838	1.2797	1.63194	1.16091	0.782834	1.1541	1.70729
	1.27264	0.424214	1.00689	1.18811	1.77132	0.680324	1.00228	1.11642	1.47474				1.00155	1.15998	1.87715	0.766807	0.771208	1.35477	0.694839	0.556348	0.418971
	1.44669	0.724169	1.35688	0.909482	0.890912	0.703637	1.18861	1.58795	1.09594				1.25004	0.71056	0.998996	1.53026	1.07156	1.22292	0.562333	1.04128	0.472082
	0.886881	0.851527	1.66517	0.493445	1.22962	0.401098	0.919755	2.20201	0.574592				0.828939	1.41785	1.04459	1.04996	0.128294	2.25863	0.619795	0.838837	0.554288
	0.905866	0.612696	0.648758	0.850327	1.07432	0.847795	0.809491	0.881125	0.886387				0.886551	1.11172	0.790057	1.03933	1.66397	1.42678	1.18312	0.964546	0.599078
	0.7517	0.626758	1.08657	1.33678	1.31757	1.26741	0.693964	0.621769	0.80509				0.713614	1.2055	0.748353	1.26457	1.61398	1.51896	1.02071	0.967693	0.877929
	0.964277	0.760574	1.07678	1.26838	1.27318	0.652265	0.862032	0.931383	1.13966				0.729426	0.813895	1.45495	0.844254	1.40669	0.84775	1.73942	0.490485	0.639389
	1.55676	0.79409	0.625546	1.25689	0.849002	1.78983	1.04189	0.884669	1.1111				0.606231	1.04938	1.33348	2.13729	1.34818	1.09321	1.25703	0.587046	0.792966
	0.967761	0.701824	0.336516	0.974229	0.436249	0.909206	0.515626	1.18791	1.16468				0.462758	0.615822	0.68401	0.764352	0.70269	1.47364	1.06421	0.671343	0.629492
	0.63967	0.773138	0.35671	0.9798	0.86011	1.22406	1.1047	1.33597	1.57236				0.832068	0.979213	0.616559	0.855375	1.04265	1.20004	0.752011	0.581052	1.17645
	0.784467	1.11129	0.750018	1.58482	0.692688	1.32269	1.28002	1.26231	0.660495				0.441709	1.00132	0.816695	1.47365	1.6428	1.39378	0.599658	0.801267	1.10772
	1.19688	0.881468	0.824296	1.09746	1.01953	1.11447	1.81388	1.69018	1.03812				1.24483	1.38893	1.2703	0.873368	1.47965	1.19155	0.869796	0.425201	1.17889
	1.0043	0.908477	0.890606	1.05141	0.832955	1.11422	1.2972	1.61972	1.04815				1.00982	0.703011	0.929283	0.781807	1.80668	2.29637	0.918522	0.384793	0.944865
	1.14849	1.85459	0.567326	0.590424	1.06961	0.611339	0.781898	1.57735	0.726874				0.801627	1.07681	0.414158	1.11835	1.10479	1.99615	0.944655	1.10801	1.5093
	1.00412	0.600641	1.69256	0.461745	0.797867	1.04026	0.523346	0.697401	0.894879				0.771852	1.34083	0.480021	0.980567	0.99897	1.6471	1.09476	0.593424	1.59793
	0.670541	0.784346	0.953129	1.29617	1.38001	0.977873	1.25676	0.860491	0.882111				0.969803	0.560417	0.851775	1.62605	1.7539	1.1034	0.942539	0.733884	0.812912
	1.42981	0.896369	0.445876	1.14307	0.705216	0.793727	0.83556	0.545807	0.981527				0.595617	1.52293	1.08121	0.960624	2.38283	1.77132	1.13958	0.707946	0.586385
	1.15669	0.625521	0.71561	1.42415	1.68758	1.39346	0.886466	2.1844	1.18889				0.746905	0.702967	0.621522	0.764512	1.45724	1.80996	1.47255	0.782972	0.913352
	1.30062	1.5353	0.716342	0.762849	1.93696	0.827303	0.568877	1.18195	0.778548				1.18919	1.35244	0.49129	0.999319	1.94416	0.346216	1.03763	0.575835	0.85113
	1.59761	0.805206	1.65864	1.03645	1.01814	1.11183	1.25601	2.09817	0.771732				0.747617	0.556568	1.12812	1.44876	1.14659	1.9786	0.741571	1.00314	0.720903
	0.308326	0.905017	0.732389	0.928023	0.713233	1.06193	1.0094	1.19738	1.5426				0.709285	0.907907	1.16	1.46311	1.05367	1.70558	0.585536	0.877554	0.25769
	0.745197	1.00038	1.35262	0.576112	1.39387	1.46124	0.939401	1.69261	1.28087				0.727896	0.445629	0.706642	1.41678	1.54427	1.48858	1.3247	1.96068	0.670789
	1.21269	0.497323	0.808801	0.856948	1.70236	1.09266	0.9972	0.900701	0.740672				1.26854	1.26814	1.42868	1.61833	1.30662	1.55504	1.52091	0.559008	0.836844
	0.915752	1.40932	1.22061	1.76112	1.17222	0.439055	0.985661	0.947606	0.779274				0.513259	0.832274	0.906757	0.899063	0.849436	1.45694	0.793816	0.76333	0.737828
	1.24923	0.598464	1.24718	1.60974	0.688824	1.46124	1.02805	0.850186	0.842545				0.780938	0.767636	0.47378	0.547351	1.27645	1.26471	1.21618	0.772024	0.423987
	P-value (DMSO vs Puromycin): 0.09439853267225193												P-value (DMSO vs Puromycin): 0.856129593785
	P-value (DMSO vs Cycloheximide): 0.8590495041384121												P-value (DMSO vs Cycloheximide): 0.3312499785375833
	Median (DMSO, Puromycin, Cycloheximide) : 1.003197234, 0.8812963625, 0.971589175												Median (DMSO, Puromycin, Cycloheximide) : 0.896569918, 0.982031609, 1.0417449175

[truncated: 5 more sheets: Fig.S5 b, c, f, i, j, k, Fig.S6 g, h, i, Fig.S7d, e, Fig.S8a, b, d, e, Fig.S9a, b, c, e, g, h]
